# Supplementary material for: Single-cell transcriptomics reveals distinct effector profiles of infiltrating T cells in lupus skin and kidney
Source: JCI Insight. 2022 Apr 22;7(8):e156341. doi: 10.1172/jci.insight.156341 (PMC9089784; doi:10.1172/jci.insight.156341)
Supplement: Supplemental table 1 [file jciinsight-7-156341-s028.xlsx]

## Sheet: Sheet1
Patient	Age	Sex	Active cutaneous manifestations	SLE Diagnosis	All current and prior disease manifestations	SELENA-SLEDAI	Years Since Diagnosis	Positive Autoantibodies	dsDNA titer (IU/mL)	C3 (mg/dL)	C4 (mg/dL)	Medications taken at time of biopsy	Medications taken previously
CL1	65	F	Skin rash (SCLE)	Yes	Photosensitive skin rash, oral ulcers, Raynaud's phenomenon, antiphospholipid syndrome	8	1	ANA, dsDNA, β2 glycoprotein IgA	31	162	39	Hydroxychloroquine, Warfarin
CL2	48	F	Skin rash (SCLE)	Yes	Photosensitive skin rash, Raynaud's phenomenon, arthritis	6	4	SSa/Ro, β2 glycoprotein IgM	<12.3	126	22	Hydroxychloroquine, Quinacrine, Tofacitinib, Prednisone	Belimumab, Mycophenolate mofetil, Cyclophosphamide
CL3	64	M	Skin rash (SCLE)	No	Skin rash	2	3	None	<12.3	161	26	Quinacrine, Prednisone, Apixiban	Hydroxychloroquine, Mycophenolate mofetil, Tofacitinib
CL4	60	F	Skin rash (DLE)	Yes	Photosensitive skin rash, oral ulcers	2	5	ANA, SSa/Ro	<12.3	145	31	None	Hydroxychloroquine, Methotrexate, Mycophenolate mofetil, Belimumab, Dapsone, Prednisone
CL5	48	F	Skin rash (SCLE)	Yes	Skin rash, arthritis, class V nephritis, serositis, sicca symptoms	11	30	ANA, dsDNA, Smith, RNP, smRNP, SSa/Ro, ribosomal protein, chromatin	71	54	6	Dapsone, Hydroxychloroquine	Mycophenolate, Azathioprine, Cyclophosphamide, Prednisone
CL6	42	F	Skin rash (DLE)	Yes	Skin rash, retinal vasculitis, thrombotic vasculopathy, arthritis, immune thrombocytopenia	8	15	dsDNA, RNP, SSa/Ro, SSb/La, ribosomal protein	342	99	14	None	Methotrexate, Mycophenolate mofetil, Belimumab, Cyclophosphamide, Rituximab, Prednisone, Topical tacrolimus
CL7	42	F	Skin rash (DLE)	Yes	Skin rash, cerebritis, class IV nephritis, vasculitis, oral ulcers, antiphospholipid syndrome	5	20	ANA, dsDNA, Smith, RNP, SSa/Ro, SSb/La, phospholipid IgM & IgG, β2 glycoprotein IgM & IgA	53	127	27	Mycophenolate mofetil, Belimumab, Prednisone, Aspirin	Cyclophosphamide, Hydroxychloroquine, Topical tacrolimus
