# Supplementary material for: Single-cell transcriptomics reveals distinct effector profiles of infiltrating T cells in lupus skin and kidney
Source: JCI Insight. 2022 Apr 22;7(8):e156341. doi: 10.1172/jci.insight.156341 (PMC9089784; doi:10.1172/jci.insight.156341)
Supplement: Supplemental table 2 [file jciinsight-7-156341-s029.xlsx]

## Sheet: SuppTable2
	p_val	avg_log2FC	pct.1	pct.2	p_val_adj	cluster_num	cluster	gene
EZR	1.06e-155	1.28	0.986	0.7	2.18e-151	0	Effector Mem	EZR
FTH1	1.78e-140	1.42399	0.997	0.964	3.66e-136	0	Effector Mem	FTH1
IL7R	7.41e-118	1.033	0.987	0.713	1.52e-113	0	Effector Mem	IL7R
NR3C1	2.44e-117	1.18154	0.873	0.523	5e-113	0	Effector Mem	NR3C1
GPR183	3.28e-115	1.27618	0.849	0.459	6.73e-111	0	Effector Mem	GPR183
ZFP36	1.89e-100	1.08685	0.961	0.757	3.87e-96	0	Effector Mem	ZFP36
JUND	3.53e-88	0.655075	0.999	0.963	7.23e-84	0	Effector Mem	JUND
LMNA	4.04e-88	0.908539	0.977	0.759	8.28e-84	0	Effector Mem	LMNA
BTG1	4.07e-86	0.824942	0.999	0.953	8.34e-82	0	Effector Mem	BTG1
CREM	5.26e-86	0.893349	0.936	0.623	1.08e-81	0	Effector Mem	CREM
SARAF	2.63e-80	0.711533	0.969	0.812	5.39e-76	0	Effector Mem	SARAF
SRGN	3.77e-78	0.630592	1	0.904	7.74e-74	0	Effector Mem	SRGN
ZFP36L2	4.61e-78	0.96158	0.941	0.766	9.46e-74	0	Effector Mem	ZFP36L2
SLC2A3	3.78e-76	0.976892	0.808	0.507	7.75e-72	0	Effector Mem	SLC2A3
GLIPR1	2.13e-75	0.963239	0.73	0.399	4.38e-71	0	Effector Mem	GLIPR1
FAM177A1	6.53e-75	0.921774	0.809	0.485	1.34e-70	0	Effector Mem	FAM177A1
RGCC	2.72e-74	0.922279	0.913	0.647	5.59e-70	0	Effector Mem	RGCC
MCL1	1.84e-71	0.861326	0.873	0.65	3.76e-67	0	Effector Mem	MCL1
TRAT1	1.31e-70	0.858871	0.697	0.353	2.69e-66	0	Effector Mem	TRAT1
PPP1CB	8.72e-67	0.7794	0.821	0.52	1.79e-62	0	Effector Mem	PPP1CB
USP36	1.22e-66	0.784699	0.547	0.234	2.5e-62	0	Effector Mem	USP36
EML4	2.86e-66	0.759067	0.865	0.581	5.87e-62	0	Effector Mem	EML4
YPEL5	1.08e-65	0.868787	0.844	0.583	2.22e-61	0	Effector Mem	YPEL5
PABPC1	1.69e-65	0.763891	0.931	0.772	3.47e-61	0	Effector Mem	PABPC1
CNOT6L	8.81e-62	0.768983	0.818	0.525	1.81e-57	0	Effector Mem	CNOT6L
HSPA1B	3.37e-61	-2.85482	0.242	0.517	6.9e-57	0	Effector Mem	HSPA1B
ARL4C	2.04e-59	0.807285	0.927	0.759	4.18e-55	0	Effector Mem	ARL4C
ANXA1	2.7e-56	0.748926	0.965	0.768	5.53e-52	0	Effector Mem	ANXA1
FAM107B	3.13e-56	0.713358	0.904	0.697	6.42e-52	0	Effector Mem	FAM107B
CXCR4	1.4e-55	0.744747	0.91	0.665	2.87e-51	0	Effector Mem	CXCR4
SELENOK	4.66e-55	0.7312	0.891	0.673	9.56e-51	0	Effector Mem	SELENOK
FOSL2	3.18e-52	0.650476	0.688	0.366	6.51e-48	0	Effector Mem	FOSL2
VIM	8.92e-52	0.633702	0.99	0.957	1.83e-47	0	Effector Mem	VIM
ACTB	1.34e-51	-0.895766	0.941	0.96	2.76e-47	0	Effector Mem	ACTB
ZNF331	3.44e-47	0.65582	0.759	0.463	7.04e-43	0	Effector Mem	ZNF331
PTMA	9.97e-47	0.355587	0.996	0.994	2.04e-42	0	Effector Mem	PTMA
SYAP1	1.54e-46	0.726288	0.675	0.391	3.15e-42	0	Effector Mem	SYAP1
TNFRSF1B	4.83e-46	0.566582	0.749	0.449	9.89e-42	0	Effector Mem	TNFRSF1B
DNAJB1	5.73e-45	-2.31666	0.558	0.678	1.18e-40	0	Effector Mem	DNAJB1
SQSTM1	4.72e-44	0.585096	0.91	0.675	9.67e-40	0	Effector Mem	SQSTM1
PTGER4	5.78e-43	0.62492	0.74	0.468	1.19e-38	0	Effector Mem	PTGER4
PDCL3	6.35e-43	0.759758	0.52	0.27	1.3e-38	0	Effector Mem	PDCL3
CCL5	3.72e-42	-2.11249	0.302	0.502	7.62e-38	0	Effector Mem	CCL5
HSPA5	1.57e-41	0.740927	0.822	0.616	3.22e-37	0	Effector Mem	HSPA5
H3F3B	5.22e-40	0.555159	0.996	0.982	1.07e-35	0	Effector Mem	H3F3B
SDCBP	8.74e-40	0.595865	0.739	0.482	1.79e-35	0	Effector Mem	SDCBP
CD55	1.28e-39	0.597085	0.596	0.332	2.63e-35	0	Effector Mem	CD55
PHLDA1	3.42e-39	0.763659	0.763	0.537	7.01e-35	0	Effector Mem	PHLDA1
SAMSN1	3.51e-39	0.54215	0.88	0.649	7.2e-35	0	Effector Mem	SAMSN1
IVNS1ABP	4.02e-39	0.628769	0.606	0.348	8.25e-35	0	Effector Mem	IVNS1ABP
PDE4B	5.38e-39	0.620713	0.623	0.37	1.1e-34	0	Effector Mem	PDE4B
ITGB1	1.2e-37	0.617107	0.761	0.55	2.45e-33	0	Effector Mem	ITGB1
LEPROTL1	1.76e-37	0.5746	0.817	0.588	3.61e-33	0	Effector Mem	LEPROTL1
EEF1A1	3.05e-37	0.273003	0.996	0.995	6.26e-33	0	Effector Mem	EEF1A1
ISCA1	5.32e-37	0.560237	0.577	0.329	1.09e-32	0	Effector Mem	ISCA1
GNAI3	8.06e-37	0.663047	0.547	0.324	1.65e-32	0	Effector Mem	GNAI3
CDC42SE2	2.82e-36	0.528313	0.819	0.6	5.78e-32	0	Effector Mem	CDC42SE2
YWHAZ	5.22e-36	0.516991	0.9	0.734	1.07e-31	0	Effector Mem	YWHAZ
ARID5B	4.4e-35	0.545914	0.809	0.557	9.02e-31	0	Effector Mem	ARID5B
HSPA1A	5.38e-35	-1.73466	0.516	0.681	1.1e-30	0	Effector Mem	HSPA1A
CEMIP2	5.44e-35	0.539972	0.654	0.396	1.11e-30	0	Effector Mem	CEMIP2
SRSF7	2.42e-34	0.430889	0.957	0.852	4.96e-30	0	Effector Mem	SRSF7
IFITM1	3.93e-33	-1.11953	0.419	0.585	8.05e-29	0	Effector Mem	IFITM1
SLC3A2	2.47e-32	0.469128	0.821	0.576	5.05e-28	0	Effector Mem	SLC3A2
NFKB1	4.22e-32	0.477935	0.674	0.438	8.65e-28	0	Effector Mem	NFKB1
IL32	8.8e-32	-0.736555	0.876	0.892	1.8e-27	0	Effector Mem	IL32
ANKRD12	1.45e-31	0.559651	0.848	0.682	2.97e-27	0	Effector Mem	ANKRD12
PTP4A1	2.54e-31	0.485519	0.622	0.383	5.21e-27	0	Effector Mem	PTP4A1
GSPT1	3.07e-31	0.50674	0.592	0.354	6.29e-27	0	Effector Mem	GSPT1
PRNP	3.69e-31	0.535048	0.58	0.351	7.57e-27	0	Effector Mem	PRNP
MYADM	2.48e-30	0.583686	0.65	0.423	5.08e-26	0	Effector Mem	MYADM
HSP90B1	6.56e-30	0.528277	0.779	0.578	1.35e-25	0	Effector Mem	HSP90B1
ARL4A	6.71e-30	0.476673	0.547	0.318	1.38e-25	0	Effector Mem	ARL4A
EIF1	4.45e-29	0.306949	0.996	0.981	9.12e-25	0	Effector Mem	EIF1
MBP	6.35e-29	0.463403	0.778	0.551	1.3e-24	0	Effector Mem	MBP
XBP1	7.2e-29	0.468558	0.657	0.418	1.48e-24	0	Effector Mem	XBP1
DDIT4	1.03e-28	0.535951	0.718	0.497	2.11e-24	0	Effector Mem	DDIT4
UBC	1.49e-28	0.298614	0.997	0.979	3.05e-24	0	Effector Mem	UBC
RANBP2	1.59e-28	0.603738	0.537	0.323	3.26e-24	0	Effector Mem	RANBP2
G3BP2	1.93e-28	0.445893	0.759	0.533	3.96e-24	0	Effector Mem	G3BP2
PFN1	3.54e-28	-0.602727	0.879	0.883	7.25e-24	0	Effector Mem	PFN1
SPOCK2	4.43e-28	0.464519	0.718	0.496	9.08e-24	0	Effector Mem	SPOCK2
CORO1A	5.35e-28	-0.72962	0.558	0.688	1.1e-23	0	Effector Mem	CORO1A
TXNIP	1.09e-27	-0.95144	0.441	0.599	2.23e-23	0	Effector Mem	TXNIP
RPS16	1.11e-27	0.329525	0.992	0.971	2.28e-23	0	Effector Mem	RPS16
TNFAIP3	2.08e-27	0.516914	0.85	0.636	4.27e-23	0	Effector Mem	TNFAIP3
HIST1H4C	3.6e-27	0.614973	0.658	0.456	7.38e-23	0	Effector Mem	HIST1H4C
TMSB10	4.04e-27	-0.459773	0.99	0.993	8.28e-23	0	Effector Mem	TMSB10
ARPC3	6.17e-27	-0.539791	0.704	0.78	1.26e-22	0	Effector Mem	ARPC3
MECP2	1.47e-26	0.471468	0.534	0.326	3.02e-22	0	Effector Mem	MECP2
SKP1	2.27e-26	0.408139	0.904	0.752	4.66e-22	0	Effector Mem	SKP1
DRAP1	5.07e-26	-0.789561	0.427	0.574	1.04e-21	0	Effector Mem	DRAP1
HCST	1.24e-25	-0.595009	0.779	0.837	2.53e-21	0	Effector Mem	HCST
ATP1B3	1.43e-25	0.576747	0.533	0.329	2.93e-21	0	Effector Mem	ATP1B3
ATP5F1E	2.22e-25	-0.398463	0.93	0.947	4.55e-21	0	Effector Mem	ATP5F1E
RNF213	2.46e-25	-0.938759	0.404	0.548	5.03e-21	0	Effector Mem	RNF213
AC058791.1	2.6e-25	0.512787	0.55	0.343	5.34e-21	0	Effector Mem	AC058791.1
CLEC2D	3.96e-25	0.377203	0.756	0.536	8.12e-21	0	Effector Mem	CLEC2D
GABARAPL1	4.8e-25	0.462185	0.551	0.343	9.84e-21	0	Effector Mem	GABARAPL1
LRRFIP1	8.02e-25	0.451486	0.797	0.607	1.65e-20	0	Effector Mem	LRRFIP1
NR4A2	1.08e-24	0.416197	0.679	0.453	2.22e-20	0	Effector Mem	NR4A2
PHF20	2.91e-24	0.458399	0.571	0.359	5.97e-20	0	Effector Mem	PHF20
RAB8B	3.16e-24	0.433885	0.726	0.524	6.48e-20	0	Effector Mem	RAB8B
RHOH	3.19e-24	0.444412	0.623	0.415	6.55e-20	0	Effector Mem	RHOH
ARL6IP5	3.69e-24	-0.633698	0.415	0.573	7.56e-20	0	Effector Mem	ARL6IP5
SNU13	3.07e-23	0.414245	0.813	0.637	6.3e-19	0	Effector Mem	SNU13
PSMB9	7.29e-23	-0.795407	0.385	0.523	1.49e-18	0	Effector Mem	PSMB9
PLIN2	9.86e-22	0.492608	0.544	0.351	2.02e-17	0	Effector Mem	PLIN2
JPT1	1.38e-21	0.40164	0.646	0.457	2.82e-17	0	Effector Mem	JPT1
NCL	1.59e-21	0.412146	0.86	0.709	3.26e-17	0	Effector Mem	NCL
CLIC1	1.8e-21	-0.493883	0.804	0.83	3.69e-17	0	Effector Mem	CLIC1
FNBP1	3.9e-21	0.381073	0.707	0.523	8e-17	0	Effector Mem	FNBP1
LY6E	4.61e-21	-1.04017	0.432	0.547	9.45e-17	0	Effector Mem	LY6E
ACTG1	5.69e-21	-0.494834	0.914	0.933	1.17e-16	0	Effector Mem	ACTG1
DDX21	6.36e-21	0.457336	0.691	0.522	1.3e-16	0	Effector Mem	DDX21
HSPA9	1.54e-20	0.386922	0.532	0.348	3.15e-16	0	Effector Mem	HSPA9
CD44	2.65e-20	0.318263	0.931	0.836	5.43e-16	0	Effector Mem	CD44
TIPARP	2.91e-20	0.410615	0.633	0.438	5.97e-16	0	Effector Mem	TIPARP
FAM129A	4.53e-20	0.502418	0.598	0.426	9.3e-16	0	Effector Mem	FAM129A
SERP1	5.08e-20	0.373494	0.782	0.613	1.04e-15	0	Effector Mem	SERP1
ANKRD28	5.4e-20	0.458439	0.538	0.358	1.11e-15	0	Effector Mem	ANKRD28
CACYBP	1.54e-19	-0.927316	0.401	0.519	3.15e-15	0	Effector Mem	CACYBP
CALM2	1.6e-19	0.356108	0.852	0.714	3.29e-15	0	Effector Mem	CALM2
SLC38A1	2.53e-19	0.406977	0.618	0.43	5.18e-15	0	Effector Mem	SLC38A1
CFL1	3.7e-19	-0.401484	0.904	0.918	7.58e-15	0	Effector Mem	CFL1
H2AFV	5.34e-19	0.394306	0.698	0.518	1.09e-14	0	Effector Mem	H2AFV
CHD2	6.27e-19	0.372174	0.633	0.448	1.29e-14	0	Effector Mem	CHD2
JOSD1	8.92e-19	0.390283	0.581	0.396	1.83e-14	0	Effector Mem	JOSD1
PRPF38B	1.15e-18	0.437163	0.633	0.455	2.36e-14	0	Effector Mem	PRPF38B
RNF19A	1.89e-18	0.458894	0.659	0.496	3.87e-14	0	Effector Mem	RNF19A
FOXP1	2.03e-18	0.392497	0.54	0.367	4.17e-14	0	Effector Mem	FOXP1
DDX24	5.32e-18	0.32318	0.844	0.711	1.09e-13	0	Effector Mem	DDX24
RAC2	3.35e-17	-0.567116	0.557	0.641	6.86e-13	0	Effector Mem	RAC2
TSPYL2	3.99e-17	0.270074	0.628	0.429	8.19e-13	0	Effector Mem	TSPYL2
SSR3	5.45e-17	0.381865	0.551	0.387	1.12e-12	0	Effector Mem	SSR3
TUBB4B	6.52e-17	0.328704	0.726	0.548	1.34e-12	0	Effector Mem	TUBB4B
SH3BGRL3	6.76e-17	-0.385339	0.923	0.931	1.39e-12	0	Effector Mem	SH3BGRL3
CHD1	6.98e-17	0.381738	0.502	0.336	1.43e-12	0	Effector Mem	CHD1
DUSP4	7.21e-17	0.334013	0.65	0.464	1.48e-12	0	Effector Mem	DUSP4
CSRNP1	1.36e-16	0.299647	0.508	0.331	2.78e-12	0	Effector Mem	CSRNP1
CD74	1.84e-16	-0.78741	0.432	0.54	3.78e-12	0	Effector Mem	CD74
GPBP1	2.21e-16	0.29682	0.804	0.625	4.52e-12	0	Effector Mem	GPBP1
RUNX3	5.6e-16	0.28504	0.762	0.589	1.15e-11	0	Effector Mem	RUNX3
JUN	6.59e-16	-1.18103	0.544	0.616	1.35e-11	0	Effector Mem	JUN
DNTTIP2	6.86e-16	0.301151	0.558	0.39	1.41e-11	0	Effector Mem	DNTTIP2
ATP2B1	7.56e-16	0.399943	0.601	0.441	1.55e-11	0	Effector Mem	ATP2B1
CDKN1B	9.58e-16	0.394788	0.521	0.356	1.96e-11	0	Effector Mem	CDKN1B
TUBA4A	1.13e-15	0.352369	0.679	0.513	2.32e-11	0	Effector Mem	TUBA4A
ELOB	1.35e-15	-0.449616	0.549	0.63	2.78e-11	0	Effector Mem	ELOB
HNRNPDL	1.91e-15	0.275234	0.865	0.724	3.91e-11	0	Effector Mem	HNRNPDL
C9orf16	3.04e-15	-0.521854	0.488	0.585	6.23e-11	0	Effector Mem	C9orf16
NFKBIA	3.07e-15	-0.789345	0.573	0.664	6.28e-11	0	Effector Mem	NFKBIA
AHNAK	8.15e-15	0.301323	0.857	0.729	1.67e-10	0	Effector Mem	AHNAK
DBI	9.93e-15	-0.445924	0.394	0.51	2.04e-10	0	Effector Mem	DBI
CNBP	1.02e-14	0.303673	0.776	0.636	2.09e-10	0	Effector Mem	CNBP
HNRNPA0	2.38e-14	0.308529	0.607	0.436	4.88e-10	0	Effector Mem	HNRNPA0
HNRNPC	2.71e-14	0.286169	0.811	0.651	5.56e-10	0	Effector Mem	HNRNPC
TGFB1	3.23e-14	0.349341	0.702	0.537	6.61e-10	0	Effector Mem	TGFB1
GMFG	3.66e-14	-0.459034	0.562	0.632	7.5e-10	0	Effector Mem	GMFG
ARF4	5.04e-14	0.303296	0.514	0.357	1.03e-09	0	Effector Mem	ARF4
JMJD1C	5.66e-14	0.358453	0.562	0.405	1.16e-09	0	Effector Mem	JMJD1C
BCLAF1	6.77e-14	0.302577	0.537	0.381	1.39e-09	0	Effector Mem	BCLAF1
EIF1AX	8.12e-14	0.318792	0.642	0.477	1.67e-09	0	Effector Mem	EIF1AX
PDCD4	1.12e-13	0.307214	0.588	0.436	2.29e-09	0	Effector Mem	PDCD4
SERINC1	1.16e-13	0.29537	0.512	0.355	2.38e-09	0	Effector Mem	SERINC1
HNRNPU	1.39e-13	0.293952	0.797	0.671	2.84e-09	0	Effector Mem	HNRNPU
PTGES3	1.91e-13	0.276431	0.802	0.655	3.92e-09	0	Effector Mem	PTGES3
IER2	2.62e-13	-0.650248	0.453	0.562	5.37e-09	0	Effector Mem	IER2
AMD1	2.72e-13	0.275813	0.666	0.516	5.57e-09	0	Effector Mem	AMD1
CD63	3e-13	-0.602041	0.459	0.547	6.15e-09	0	Effector Mem	CD63
NASP	3.09e-13	0.310412	0.523	0.375	6.33e-09	0	Effector Mem	NASP
MYL12A	3.77e-13	-0.408698	0.901	0.892	7.73e-09	0	Effector Mem	MYL12A
LDHA	3.99e-13	0.313381	0.813	0.676	8.18e-09	0	Effector Mem	LDHA
IDS	4.55e-13	0.322189	0.601	0.455	9.33e-09	0	Effector Mem	IDS
AKAP13	5.08e-13	0.26942	0.763	0.608	1.04e-08	0	Effector Mem	AKAP13
S100A6	1.18e-12	-0.440679	0.957	0.923	2.41e-08	0	Effector Mem	S100A6
HSPE1	2.2e-12	-0.863874	0.759	0.762	4.51e-08	0	Effector Mem	HSPE1
CD3D	3.12e-12	-0.47918	0.726	0.728	6.39e-08	0	Effector Mem	CD3D
DDX18	8.9e-12	0.338861	0.55	0.415	1.82e-07	0	Effector Mem	DDX18
HNRNPH3	9.12e-12	0.289599	0.573	0.425	1.87e-07	0	Effector Mem	HNRNPH3
RNMT	1.03e-11	0.261072	0.51	0.368	2.11e-07	0	Effector Mem	RNMT
CYBA	1.1e-11	-0.356578	0.828	0.842	2.25e-07	0	Effector Mem	CYBA
NDFIP1	1.14e-11	0.266935	0.589	0.444	2.34e-07	0	Effector Mem	NDFIP1
FLNA	1.14e-11	0.291036	0.623	0.473	2.35e-07	0	Effector Mem	FLNA
COX6B1	1.62e-11	-0.379344	0.611	0.654	3.33e-07	0	Effector Mem	COX6B1
ELF1	2.65e-11	0.330271	0.749	0.627	5.43e-07	0	Effector Mem	ELF1
SMAP2	2.99e-11	0.279496	0.691	0.536	6.14e-07	0	Effector Mem	SMAP2
YWHAE	6.36e-11	0.25756	0.516	0.37	1.3e-06	0	Effector Mem	YWHAE
COX8A	6.77e-11	-0.41839	0.481	0.548	1.39e-06	0	Effector Mem	COX8A
SRP14	8.26e-11	-0.284389	0.856	0.856	1.69e-06	0	Effector Mem	SRP14
DDX3X	8.8e-11	0.261136	0.792	0.665	1.8e-06	0	Effector Mem	DDX3X
C9orf78	1.12e-10	0.272113	0.592	0.459	2.3e-06	0	Effector Mem	C9orf78
HIST1H1C	1.29e-10	0.363406	0.506	0.373	2.64e-06	0	Effector Mem	HIST1H1C
TMA7	1.31e-10	-0.296798	0.801	0.821	2.68e-06	0	Effector Mem	TMA7
IDI1	1.74e-10	0.250558	0.544	0.401	3.58e-06	0	Effector Mem	IDI1
CCDC85B	1.9e-10	-0.391933	0.458	0.551	3.89e-06	0	Effector Mem	CCDC85B
RORA	2.43e-10	0.280298	0.659	0.512	4.97e-06	0	Effector Mem	RORA
SFPQ	2.77e-10	0.303863	0.633	0.516	5.67e-06	0	Effector Mem	SFPQ
GPX4	2.81e-10	0.257817	0.741	0.598	5.76e-06	0	Effector Mem	GPX4
PSME1	3.09e-10	-0.370781	0.592	0.642	6.33e-06	0	Effector Mem	PSME1
ATP5IF1	3.1e-10	-0.421997	0.433	0.517	6.35e-06	0	Effector Mem	ATP5IF1
HNRNPF	5.03e-10	0.258213	0.611	0.466	1.03e-05	0	Effector Mem	HNRNPF
ABRACL	7.34e-10	0.253967	0.544	0.403	1.5e-05	0	Effector Mem	ABRACL
EMP3	1.01e-09	-0.322632	0.787	0.805	2.07e-05	0	Effector Mem	EMP3
ATP5MC2	1.77e-09	-0.311698	0.73	0.738	3.63e-05	0	Effector Mem	ATP5MC2
RSL24D1	2.89e-09	0.254295	0.648	0.522	5.93e-05	0	Effector Mem	RSL24D1
CD52	4.57e-09	-0.369445	0.853	0.819	9.37e-05	0	Effector Mem	CD52
NDUFA1	4.95e-09	-0.35798	0.471	0.536	0.000101504	0	Effector Mem	NDUFA1
CYLD	5.8e-09	0.292918	0.55	0.423	0.000118877	0	Effector Mem	CYLD
CALR	5.82e-09	0.253861	0.684	0.56	0.000119348	0	Effector Mem	CALR
TOP1	6.53e-09	0.250723	0.531	0.407	0.000133977	0	Effector Mem	TOP1
S100A4	3.99e-08	-0.379931	0.967	0.923	0.000818145	0	Effector Mem	S100A4
BIRC3	6.04e-08	0.276237	0.707	0.602	0.00123872	0	Effector Mem	BIRC3
IFITM2	1.09e-07	-0.394277	0.7	0.711	0.00222695	0	Effector Mem	IFITM2
CD3G	1.64e-07	-0.45646	0.485	0.525	0.00335733	0	Effector Mem	CD3G
CIRBP	1.86e-07	-0.289228	0.709	0.731	0.00381595	0	Effector Mem	CIRBP
HMGB1	2.96e-07	-0.292849	0.84	0.827	0.00607403	0	Effector Mem	HMGB1
ENO1	2.98e-07	-0.412149	0.555	0.578	0.00609985	0	Effector Mem	ENO1
PARK7	4.8e-07	-0.371068	0.486	0.539	0.00984752	0	Effector Mem	PARK7
ATP5F1D	6.66e-07	-0.29597	0.538	0.586	0.0136458	0	Effector Mem	ATP5F1D
MIF	8.52e-07	-0.364856	0.475	0.532	0.0174653	0	Effector Mem	MIF
ARL6IP4	1.11e-06	-0.303537	0.492	0.542	0.0228333	0	Effector Mem	ARL6IP4
ISG20	1.31e-06	-0.510613	0.685	0.696	0.0267726	0	Effector Mem	ISG20
PIK3R1	1.33e-06	0.423857	0.519	0.438	0.0273684	0	Effector Mem	PIK3R1
ATP5ME	1.46e-06	-0.331577	0.454	0.5	0.0298604	0	Effector Mem	ATP5ME
TRA2B	1.47e-06	-0.410811	0.46	0.513	0.0300839	0	Effector Mem	TRA2B
EID1	1.84e-06	-0.330288	0.449	0.501	0.0376901	0	Effector Mem	EID1
MT-CO2	2e-06	-0.252316	0.999	0.992	0.0410621	0	Effector Mem	MT-CO2
UQCR11	2.38e-06	-0.322079	0.475	0.526	0.0488364	0	Effector Mem	UQCR11
ITM2A	4.05e-06	0.309466	0.577	0.482	0.083031	0	Effector Mem	ITM2A
TRAC	5.06e-06	-0.392801	0.674	0.674	0.103638	0	Effector Mem	TRAC
UBB	1.32e-05	-0.578589	0.957	0.934	0.270263	0	Effector Mem	UBB
APRT	1.59e-05	-0.26446	0.573	0.601	0.326556	0	Effector Mem	APRT
COX6C	1.62e-05	-0.291586	0.633	0.64	0.331233	0	Effector Mem	COX6C
DNAJA1	2.16e-05	-0.822613	0.787	0.741	0.443128	0	Effector Mem	DNAJA1
ISG15	2.66e-05	-0.951937	0.705	0.686	0.545874	0	Effector Mem	ISG15
GADD45B	3.71e-05	-0.590213	0.456	0.501	0.759955	0	Effector Mem	GADD45B
BTG2	4.51e-05	-0.382626	0.519	0.562	0.924403	0	Effector Mem	BTG2
AES	0.000119538	-0.278859	0.579	0.598	1	0	Effector Mem	AES
DUSP1	0.000384309	-0.837772	0.594	0.604	1	0	Effector Mem	DUSP1
H1FX	0.000642833	0.314043	0.505	0.438	1	0	Effector Mem	H1FX
ID2	0.000865329	-0.321554	0.512	0.552	1	0	Effector Mem	ID2
LTB	0.00214325	-0.488076	0.65	0.618	1	0	Effector Mem	LTB
HSP90AA1	0.00225936	-0.54662	0.982	0.955	1	0	Effector Mem	HSP90AA1
MT2A	0.00393676	0.331701	0.796	0.737	1	0	Effector Mem	MT2A
RPS12	6.62e-57	0.5044	0.995	0.994	1.36e-52	1	Central Mem	RPS12
RPLP1	5.67e-56	0.522018	0.99	0.992	1.16e-51	1	Central Mem	RPLP1
RPL13	1.37e-50	0.474232	0.99	0.996	2.8e-46	1	Central Mem	RPL13
RPL32	4.11e-46	0.393398	0.993	0.995	8.43e-42	1	Central Mem	RPL32
RPL39	6.2e-44	0.442047	0.99	0.988	1.27e-39	1	Central Mem	RPL39
RPL30	4.98e-43	0.361909	0.99	0.988	1.02e-38	1	Central Mem	RPL30
RPS3A	2.98e-39	0.451665	0.993	0.981	6.11e-35	1	Central Mem	RPS3A
ACTB.1	6.84e-39	-0.975108	0.905	0.962	1.4e-34	1	Central Mem	ACTB
RPL11	3.04e-38	0.368041	0.998	0.992	6.23e-34	1	Central Mem	RPL11
RPL34	4.65e-38	0.397249	0.995	0.991	9.54e-34	1	Central Mem	RPL34
TPT1	6.49e-38	0.39141	0.995	0.994	1.33e-33	1	Central Mem	TPT1
RPL19	2.21e-36	0.378011	0.998	0.993	4.54e-32	1	Central Mem	RPL19
IL7R.1	3.41e-36	0.70032	0.973	0.748	7e-32	1	Central Mem	IL7R
RPS28	3.68e-36	0.378603	0.99	0.99	7.55e-32	1	Central Mem	RPS28
RPL18A	5.41e-36	0.40588	0.993	0.987	1.11e-31	1	Central Mem	RPL18A
RPL28	7.03e-36	0.324881	0.995	0.994	1.44e-31	1	Central Mem	RPL28
RPS13	8.02e-36	0.457638	0.98	0.975	1.64e-31	1	Central Mem	RPS13
RPL36	8.38e-36	0.396664	0.99	0.986	1.72e-31	1	Central Mem	RPL36
RPL9	1.25e-35	0.406696	0.99	0.98	2.56e-31	1	Central Mem	RPL9
DNAJB1.1	6.35e-35	-2.43902	0.465	0.676	1.3e-30	1	Central Mem	DNAJB1
RPS4X	6.52e-35	0.395148	0.98	0.986	1.34e-30	1	Central Mem	RPS4X
RPS25	7.39e-35	0.411638	0.99	0.982	1.52e-30	1	Central Mem	RPS25
FAM107B.1	1.48e-34	0.794399	0.91	0.721	3.04e-30	1	Central Mem	FAM107B
RPS23	8.64e-34	0.381253	0.988	0.991	1.77e-29	1	Central Mem	RPS23
RPS6	9.62e-34	0.430522	0.995	0.983	1.97e-29	1	Central Mem	RPS6
RPS18	1.28e-33	0.367717	0.998	0.995	2.62e-29	1	Central Mem	RPS18
RPS14	2.3e-32	0.360713	0.993	0.992	4.72e-28	1	Central Mem	RPS14
RPLP0	1.05e-31	0.507782	0.953	0.926	2.15e-27	1	Central Mem	RPLP0
RPS8	1.21e-31	0.453043	0.988	0.988	2.49e-27	1	Central Mem	RPS8
RPL35A	1.57e-31	0.368875	0.99	0.984	3.23e-27	1	Central Mem	RPL35A
RPL37	6.77e-31	0.371913	0.995	0.991	1.39e-26	1	Central Mem	RPL37
RPS29	8.26e-31	0.423014	0.99	0.991	1.69e-26	1	Central Mem	RPS29
RPS27	1.01e-30	0.328775	0.995	0.995	2.08e-26	1	Central Mem	RPS27
RPL18	1.48e-29	0.369432	0.985	0.985	3.04e-25	1	Central Mem	RPL18
GPR183.1	5.36e-29	0.583809	0.795	0.512	1.1e-24	1	Central Mem	GPR183
RPS19	4.22e-28	0.405736	0.99	0.993	8.66e-24	1	Central Mem	RPS19
EEF1A1.1	4.24e-28	0.412463	0.995	0.995	8.68e-24	1	Central Mem	EEF1A1
RPL22	1.64e-27	0.384367	0.98	0.952	3.35e-23	1	Central Mem	RPL22
KLF2	1.73e-27	1.06703	0.578	0.333	3.55e-23	1	Central Mem	KLF2
RPL10	2.99e-27	0.326987	0.995	0.996	6.14e-23	1	Central Mem	RPL10
RPL21	3.75e-27	0.352825	0.99	0.983	7.68e-23	1	Central Mem	RPL21
RPS9	1.22e-26	0.364783	0.988	0.987	2.5e-22	1	Central Mem	RPS9
RPL14	1.66e-26	0.320554	0.998	0.984	3.39e-22	1	Central Mem	RPL14
RPS27A	2.69e-26	0.357404	0.995	0.99	5.51e-22	1	Central Mem	RPS27A
EEF1B2	2.94e-26	0.523272	0.963	0.914	6.04e-22	1	Central Mem	EEF1B2
RPS2	3.52e-26	0.429986	0.995	0.99	7.21e-22	1	Central Mem	RPS2
RPL3	1.23e-25	0.438083	0.993	0.982	2.53e-21	1	Central Mem	RPL3
RPL29	3.05e-25	0.337341	0.995	0.99	6.26e-21	1	Central Mem	RPL29
HCST.1	4.67e-25	-0.722904	0.71	0.839	9.56e-21	1	Central Mem	HCST
RPS15	5.88e-24	0.282202	0.99	0.992	1.21e-19	1	Central Mem	RPS15
RPL12	5.99e-24	0.321804	0.993	0.988	1.23e-19	1	Central Mem	RPL12
RPS5	1.34e-23	0.375752	0.983	0.963	2.74e-19	1	Central Mem	RPS5
FTH1.1	1.4e-23	0.525886	0.993	0.969	2.87e-19	1	Central Mem	FTH1
RPS15A	1.59e-23	0.292022	0.993	0.99	3.25e-19	1	Central Mem	RPS15A
RPLP2	2.5e-23	0.379411	0.975	0.978	5.13e-19	1	Central Mem	RPLP2
RPL5	3.82e-23	0.382417	0.983	0.961	7.82e-19	1	Central Mem	RPL5
RPL10A	4.85e-23	0.387446	0.98	0.962	9.94e-19	1	Central Mem	RPL10A
RPS3	7.65e-23	0.338034	0.995	0.986	1.57e-18	1	Central Mem	RPS3
IL32.1	8.01e-23	-0.737544	0.835	0.895	1.64e-18	1	Central Mem	IL32
RPS16.1	1.73e-22	0.408794	0.985	0.975	3.55e-18	1	Central Mem	RPS16
CST7	3.61e-22	-0.934116	0.328	0.564	7.39e-18	1	Central Mem	CST7
ANXA1.1	6.84e-22	0.64344	0.938	0.795	1.4e-17	1	Central Mem	ANXA1
EZR.1	9.41e-22	0.450826	0.932	0.741	1.93e-17	1	Central Mem	EZR
RPL24	2.72e-21	0.291767	0.988	0.983	5.57e-17	1	Central Mem	RPL24
RPSA	4.63e-21	0.37496	0.973	0.951	9.49e-17	1	Central Mem	RPSA
SARAF.1	1.36e-20	0.479592	0.935	0.835	2.79e-16	1	Central Mem	SARAF
ACTG1.1	1.55e-20	-0.597029	0.865	0.937	3.19e-16	1	Central Mem	ACTG1
HSPA1A.1	1.41e-19	-1.59105	0.492	0.665	2.9e-15	1	Central Mem	HSPA1A
NACA	5.48e-19	0.297539	0.98	0.975	1.12e-14	1	Central Mem	NACA
RPL38	9.48e-19	0.367219	0.978	0.957	1.94e-14	1	Central Mem	RPL38
RPL23A	1.65e-18	0.308717	0.988	0.984	3.39e-14	1	Central Mem	RPL23A
RPL8	3.6e-18	0.284055	0.988	0.984	7.38e-14	1	Central Mem	RPL8
LGALS1	1.65e-17	-0.775611	0.64	0.783	3.38e-13	1	Central Mem	LGALS1
KLF6	2.23e-17	0.513567	0.922	0.823	4.57e-13	1	Central Mem	KLF6
RPL26	2.53e-17	0.255388	0.993	0.987	5.19e-13	1	Central Mem	RPL26
CD63.1	4.66e-17	-0.718055	0.342	0.551	9.55e-13	1	Central Mem	CD63
UBA52	9.39e-17	0.310082	0.98	0.963	1.93e-12	1	Central Mem	UBA52
RPL15	3.21e-16	0.269958	0.985	0.979	6.59e-12	1	Central Mem	RPL15
FOXP1.1	1.06e-15	0.556185	0.573	0.383	2.18e-11	1	Central Mem	FOXP1
JUNB	4.91e-15	-0.844827	0.645	0.78	1.01e-10	1	Central Mem	JUNB
RPL27	5.39e-15	0.279269	0.978	0.96	1.1e-10	1	Central Mem	RPL27
ID2.1	5.45e-15	-0.777569	0.372	0.565	1.12e-10	1	Central Mem	ID2
PFN1.1	6.42e-15	-0.549431	0.84	0.888	1.32e-10	1	Central Mem	PFN1
RACK1	1.88e-14	0.319117	0.978	0.956	3.84e-10	1	Central Mem	RACK1
DUSP2	4.68e-14	-1.03562	0.57	0.677	9.59e-10	1	Central Mem	DUSP2
HSPE1.1	8.2e-14	-0.879078	0.68	0.772	1.68e-09	1	Central Mem	HSPE1
GADD45B.1	1.08e-13	-0.983727	0.332	0.512	2.22e-09	1	Central Mem	GADD45B
RAC2.1	1.81e-13	-0.574261	0.492	0.64	3.71e-09	1	Central Mem	RAC2
DUSP4.1	1.88e-13	-0.856147	0.352	0.524	3.86e-09	1	Central Mem	DUSP4
RPL27A	2.52e-13	0.355018	0.975	0.973	5.16e-09	1	Central Mem	RPL27A
MT-CO2.1	7.47e-13	-0.412391	0.998	0.993	1.53e-08	1	Central Mem	MT-CO2
TSC22D3	7.73e-13	0.491329	0.848	0.737	1.58e-08	1	Central Mem	TSC22D3
TAGLN2	8.79e-13	0.449467	0.825	0.727	1.8e-08	1	Central Mem	TAGLN2
RPL36AL	9e-13	0.281227	0.978	0.953	1.85e-08	1	Central Mem	RPL36AL
BTG2.1	1.07e-12	-0.742059	0.41	0.571	2.19e-08	1	Central Mem	BTG2
LCP1	2.77e-12	-0.453653	0.588	0.729	5.67e-08	1	Central Mem	LCP1
RGCC.1	3.74e-12	0.378878	0.863	0.685	7.67e-08	1	Central Mem	RGCC
BTF3	3.82e-12	0.270172	0.935	0.904	7.82e-08	1	Central Mem	BTF3
S100A4.1	4.72e-12	-0.4751	0.92	0.934	9.67e-08	1	Central Mem	S100A4
RPL37A	5.45e-12	0.304255	0.983	0.977	1.12e-07	1	Central Mem	RPL37A
IER2.1	5.53e-12	-0.665215	0.39	0.557	1.13e-07	1	Central Mem	IER2
RPS10	6.12e-12	0.321186	0.975	0.933	1.25e-07	1	Central Mem	RPS10
CORO1A.1	9.52e-12	-0.604907	0.547	0.673	1.95e-07	1	Central Mem	CORO1A
IFITM2.1	1.21e-11	-0.580309	0.613	0.721	2.47e-07	1	Central Mem	IFITM2
HINT1	1.35e-11	0.373058	0.922	0.831	2.77e-07	1	Central Mem	HINT1
LMNA.1	1.36e-11	0.415224	0.932	0.791	2.79e-07	1	Central Mem	LMNA
RNF213.1	4.1e-11	-0.703708	0.378	0.534	8.4e-07	1	Central Mem	RNF213
RPS11	5.87e-11	0.35177	0.945	0.928	1.2e-06	1	Central Mem	RPS11
RPL4	7e-11	0.332488	0.902	0.843	1.44e-06	1	Central Mem	RPL4
RPS21	1.21e-10	0.267756	0.983	0.967	2.47e-06	1	Central Mem	RPS21
LDHB	1.45e-10	0.415958	0.642	0.498	2.98e-06	1	Central Mem	LDHB
RPS20	1.6e-10	0.450043	0.853	0.814	3.29e-06	1	Central Mem	RPS20
MYL12A.1	3.32e-10	-0.441622	0.858	0.898	6.81e-06	1	Central Mem	MYL12A
TOMM7	4.4e-10	0.256436	0.935	0.858	9.03e-06	1	Central Mem	TOMM7
TRAT1.1	5.94e-10	0.395382	0.57	0.41	1.22e-05	1	Central Mem	TRAT1
VIM.1	5.99e-10	0.384694	0.988	0.961	1.23e-05	1	Central Mem	VIM
RPL13A	7.18e-10	0.363298	0.93	0.938	1.47e-05	1	Central Mem	RPL13A
RPL36A	8.07e-10	0.33692	0.853	0.785	1.65e-05	1	Central Mem	RPL36A
CD74.1	1.26e-09	-0.732064	0.405	0.531	2.59e-05	1	Central Mem	CD74
RORA.1	1.38e-09	0.266122	0.7	0.524	2.82e-05	1	Central Mem	RORA
CFL1.1	1.5e-09	-0.344247	0.905	0.916	3.07e-05	1	Central Mem	CFL1
SRSF3	1.69e-09	-0.442758	0.665	0.752	3.46e-05	1	Central Mem	SRSF3
CD55.1	1.79e-09	0.451678	0.522	0.373	3.66e-05	1	Central Mem	CD55
RPL31	2.55e-09	0.339394	0.87	0.831	5.23e-05	1	Central Mem	RPL31
SH3BGRL3.1	6.65e-09	-0.304364	0.915	0.931	0.000136365	1	Central Mem	SH3BGRL3
CD44.1	7.93e-09	0.30418	0.905	0.851	0.000162539	1	Central Mem	CD44
CYBA.1	9.97e-09	-0.384276	0.775	0.848	0.000204369	1	Central Mem	CYBA
HMGB1.1	1.36e-08	-0.364905	0.78	0.836	0.000279087	1	Central Mem	HMGB1
NDUFV2	1.56e-08	0.371428	0.695	0.566	0.000320547	1	Central Mem	NDUFV2
ATP5IF1.1	1.68e-08	-0.416693	0.388	0.513	0.000345351	1	Central Mem	ATP5IF1
ARL4C.1	1.97e-08	0.30737	0.892	0.783	0.000404061	1	Central Mem	ARL4C
SERP1.1	2.04e-08	0.296763	0.755	0.636	0.00041757	1	Central Mem	SERP1
MT-ATP6	3.51e-08	-0.349523	0.998	0.993	0.000718772	1	Central Mem	MT-ATP6
GLS	3.59e-08	-0.446118	0.402	0.526	0.000736929	1	Central Mem	GLS
2021-09-07	7.23e-08	-0.371892	0.527	0.645	0.0014822	1	Central Mem	2021-09-07
PTPRC	8.92e-08	-0.329717	0.835	0.879	0.00182796	1	Central Mem	PTPRC
CNOT6L.1	1.03e-07	0.319911	0.695	0.575	0.00212012	1	Central Mem	CNOT6L
SRSF7.1	1.09e-07	-0.435463	0.845	0.879	0.00222585	1	Central Mem	SRSF7
HNRNPA2B1	1.42e-07	-0.350677	0.75	0.816	0.00291033	1	Central Mem	HNRNPA2B1
EEF2	2.68e-07	0.291547	0.8	0.726	0.00550201	1	Central Mem	EEF2
DDX21.1	2.94e-07	0.26262	0.675	0.544	0.00603645	1	Central Mem	DDX21
NOP53	2.98e-07	0.28738	0.82	0.777	0.00609944	1	Central Mem	NOP53
CNBP.1	3.54e-07	0.273741	0.755	0.655	0.00725644	1	Central Mem	CNBP
ARID4B	3.76e-07	0.285693	0.675	0.553	0.00771717	1	Central Mem	ARID4B
ANKRD12.1	3.85e-07	0.293873	0.797	0.709	0.0078897	1	Central Mem	ANKRD12
TNFRSF4	4.81e-07	0.261073	0.557	0.435	0.00986001	1	Central Mem	TNFRSF4
TMSB10.1	4.85e-07	-0.283732	0.993	0.992	0.00994675	1	Central Mem	TMSB10
RPL23	6.2e-07	0.322376	0.895	0.851	0.0127122	1	Central Mem	RPL23
CD3G.1	7.97e-07	-0.449129	0.43	0.527	0.0163317	1	Central Mem	CD3G
ALOX5AP	9.45e-07	-0.424174	0.418	0.535	0.0193743	1	Central Mem	ALOX5AP
IFITM1.1	9.84e-07	-0.529088	0.45	0.561	0.0201824	1	Central Mem	IFITM1
ACAP1	1.23e-06	-0.342018	0.42	0.542	0.0252622	1	Central Mem	ACAP1
NR4A2.1	1.24e-06	-0.661502	0.425	0.512	0.0254407	1	Central Mem	NR4A2
MT-ND4L	1.73e-06	-0.383244	0.575	0.665	0.0354025	1	Central Mem	MT-ND4L
MT-CO1	1.84e-06	-0.293517	1	0.991	0.037637	1	Central Mem	MT-CO1
IDS.1	1.9e-06	0.33337	0.588	0.474	0.0389596	1	Central Mem	IDS
FUS	2.96e-06	-0.347844	0.588	0.669	0.0606406	1	Central Mem	FUS
MYADM.1	4.74e-06	0.383525	0.575	0.46	0.0972561	1	Central Mem	MYADM
RPL7	5.56e-06	0.253804	0.85	0.838	0.113904	1	Central Mem	RPL7
S100A11	5.65e-06	0.394832	0.775	0.742	0.115912	1	Central Mem	S100A11
SPOCK2.1	6.01e-06	0.250543	0.662	0.529	0.1232	1	Central Mem	SPOCK2
MT-ND3	6.72e-06	-0.356942	0.975	0.983	0.137805	1	Central Mem	MT-ND3
S100A10	7.78e-06	0.343795	0.948	0.915	0.159548	1	Central Mem	S100A10
ISG15.1	8.09e-06	-0.792395	0.637	0.697	0.165776	1	Central Mem	ISG15
DUSP1.1	8.5e-06	-0.916215	0.545	0.61	0.174335	1	Central Mem	DUSP1
LY6E.1	9.95e-06	-0.612173	0.452	0.53	0.204004	1	Central Mem	LY6E
ZNF331.1	1.17e-05	-0.577552	0.465	0.537	0.239486	1	Central Mem	ZNF331
JUN.1	1.24e-05	-1.09506	0.55	0.607	0.254679	1	Central Mem	JUN
LEPROTL1.1	1.39e-05	0.269124	0.713	0.629	0.284352	1	Central Mem	LEPROTL1
TUBA4A.1	1.53e-05	-0.447522	0.462	0.561	0.313251	1	Central Mem	TUBA4A
GNAI2	1.57e-05	-0.328645	0.47	0.562	0.321809	1	Central Mem	GNAI2
CLIC1.1	1.75e-05	-0.26983	0.807	0.826	0.358422	1	Central Mem	CLIC1
NAMPT	2.18e-05	-0.442791	0.448	0.521	0.446447	1	Central Mem	NAMPT
IQGAP1	2.22e-05	-0.344997	0.42	0.523	0.454382	1	Central Mem	IQGAP1
DNAJA1.1	2.78e-05	-0.729902	0.705	0.757	0.569018	1	Central Mem	DNAJA1
CRIP1	2.83e-05	0.466394	0.777	0.72	0.580869	1	Central Mem	CRIP1
COTL1	2.83e-05	-0.402954	0.465	0.548	0.58093	1	Central Mem	COTL1
HSPD1	2.84e-05	-0.589828	0.623	0.688	0.58189	1	Central Mem	HSPD1
JAK1	2.9e-05	-0.357942	0.498	0.569	0.593857	1	Central Mem	JAK1
HERPUD1	3.61e-05	-0.349055	0.475	0.55	0.740518	1	Central Mem	HERPUD1
SOD1	4.69e-05	-0.353511	0.645	0.714	0.961287	1	Central Mem	SOD1
ZFP36L1	5.17e-05	-0.421984	0.485	0.57	1	1	Central Mem	ZFP36L1
TNFRSF1B.1	5.47e-05	-0.303982	0.445	0.524	1	1	Central Mem	TNFRSF1B
PSMB9.1	5.52e-05	-0.470199	0.43	0.5	1	1	Central Mem	PSMB9
SNHG8	6.88e-05	0.27217	0.63	0.556	1	1	Central Mem	SNHG8
SFPQ.1	7.53e-05	-0.278294	0.462	0.552	1	1	Central Mem	SFPQ
ADGRE5	8.93e-05	0.256442	0.562	0.472	1	1	Central Mem	ADGRE5
DDIT4.1	0.000138921	-0.422903	0.472	0.555	1	1	Central Mem	DDIT4
TRA2B.1	0.000168631	-0.357121	0.448	0.509	1	1	Central Mem	TRA2B
AMD1.1	0.000174454	-0.285228	0.48	0.558	1	1	Central Mem	AMD1
FOS	0.00018748	-0.602375	0.613	0.668	1	1	Central Mem	FOS
CALR.1	0.000195994	-0.281113	0.52	0.596	1	1	Central Mem	CALR
TXNIP.1	0.000210791	-0.369612	0.485	0.574	1	1	Central Mem	TXNIP
MT-ND4	0.000291989	-0.258478	0.985	0.981	1	1	Central Mem	MT-ND4
CLK1	0.000295019	-0.368083	0.455	0.524	1	1	Central Mem	CLK1
CD3D.1	0.000307362	-0.298197	0.693	0.732	1	1	Central Mem	CD3D
SLC2A3.1	0.00041545	-0.390982	0.537	0.577	1	1	Central Mem	SLC2A3
DRAP1.1	0.000504127	-0.305472	0.472	0.55	1	1	Central Mem	DRAP1
HSPH1	0.000656544	-0.693433	0.478	0.557	1	1	Central Mem	HSPH1
C9orf16.1	0.000699438	-0.303763	0.512	0.57	1	1	Central Mem	C9orf16
COX8A.1	0.00104412	-0.260466	0.472	0.541	1	1	Central Mem	COX8A
REL	0.00151107	-0.49865	0.682	0.689	1	1	Central Mem	REL
EIF5	0.00171099	-0.251212	0.532	0.591	1	1	Central Mem	EIF5
MT-ND5	0.00216166	-0.280433	0.945	0.934	1	1	Central Mem	MT-ND5
HSP90AA1.1	0.00294644	-0.524486	0.975	0.959	1	1	Central Mem	HSP90AA1
CD69	0.00374452	-0.62744	0.733	0.723	1	1	Central Mem	CD69
MT-ND1	0.00382091	-0.284866	0.983	0.975	1	1	Central Mem	MT-ND1
MT-CO3	0.00743275	-0.274867	1	0.985	1	1	Central Mem	MT-CO3
MT-ND2	0.0077444	-0.271342	0.993	0.975	1	1	Central Mem	MT-ND2
MT-CYB	0.00840729	-0.253446	0.993	0.986	1	1	Central Mem	MT-CYB
ATP1B1	1.4e-63	1.26928	0.565	0.188	2.88e-59	2	Trm CD8-1	ATP1B1
CTSW	1.34e-61	0.955236	0.835	0.401	2.75e-57	2	Trm CD8-1	CTSW
CCL5.1	1.42e-46	0.40668	0.922	0.407	2.9e-42	2	Trm CD8-1	CCL5
HOPX	1.35e-44	0.915998	0.612	0.254	2.76e-40	2	Trm CD8-1	HOPX
METRNL	4.34e-41	0.938949	0.73	0.389	8.9e-37	2	Trm CD8-1	METRNL
REL.1	4.32e-37	0.816026	0.919	0.663	8.85e-33	2	Trm CD8-1	REL
VIM.2	1.44e-36	0.734997	1	0.96	2.96e-32	2	Trm CD8-1	VIM
S100A10.1	2.03e-36	0.715372	0.98	0.912	4.16e-32	2	Trm CD8-1	S100A10
JUND.1	2.47e-35	0.554122	0.997	0.968	5.06e-31	2	Trm CD8-1	JUND
FOSB	6.68e-33	0.836149	0.713	0.385	1.37e-28	2	Trm CD8-1	FOSB
LMNA.2	1.09e-32	0.822916	0.965	0.789	2.23e-28	2	Trm CD8-1	LMNA
RGCC.2	1.69e-32	0.83518	0.925	0.681	3.46e-28	2	Trm CD8-1	RGCC
ANXA1.2	3.95e-32	0.760569	0.974	0.794	8.1e-28	2	Trm CD8-1	ANXA1
PHLDA1.1	3.82e-31	0.852666	0.841	0.559	7.84e-27	2	Trm CD8-1	PHLDA1
CLU	3.21e-30	0.616658	0.528	0.232	6.58e-26	2	Trm CD8-1	CLU
NR4A2.2	6.69e-30	0.836843	0.765	0.474	1.37e-25	2	Trm CD8-1	NR4A2
MYADM.2	5.61e-29	0.749632	0.742	0.444	1.15e-24	2	Trm CD8-1	MYADM
ANKRD28.1	1.68e-28	0.772824	0.67	0.367	3.45e-24	2	Trm CD8-1	ANKRD28
LGALS1.1	4.33e-28	0.628712	0.936	0.748	8.88e-24	2	Trm CD8-1	LGALS1
S100A6.1	5.4e-28	0.558782	0.991	0.924	1.11e-23	2	Trm CD8-1	S100A6
MCL1.1	1.26e-27	0.631552	0.907	0.676	2.59e-23	2	Trm CD8-1	MCL1
SQSTM1.1	4.33e-27	0.759386	0.89	0.709	8.87e-23	2	Trm CD8-1	SQSTM1
2021-09-11	1.07e-25	0.665469	0.548	0.274	2.19e-21	2	Trm CD8-1	2021-09-11
FOS.1	6.73e-24	0.819256	0.878	0.638	1.38e-19	2	Trm CD8-1	FOS
ZFP36.1	1.38e-23	0.520803	0.957	0.785	2.83e-19	2	Trm CD8-1	ZFP36
TIPARP.1	3.52e-23	0.665332	0.719	0.455	7.21e-19	2	Trm CD8-1	TIPARP
PTP4A1.1	5.13e-23	0.695979	0.652	0.412	1.05e-18	2	Trm CD8-1	PTP4A1
RPLP1.1	1.8e-22	-0.375472	0.997	0.991	3.69e-18	2	Trm CD8-1	RPLP1
CD63.2	2.31e-21	0.55872	0.745	0.504	4.74e-17	2	Trm CD8-1	CD63
CD69.1	6.98e-21	0.711237	0.901	0.705	1.43e-16	2	Trm CD8-1	CD69
ID2.2	1.08e-20	0.497729	0.786	0.516	2.2e-16	2	Trm CD8-1	ID2
TNFAIP3.1	4.27e-20	0.693981	0.826	0.667	8.74e-16	2	Trm CD8-1	TNFAIP3
PLEKHO1	4.81e-20	0.68909	0.528	0.294	9.87e-16	2	Trm CD8-1	PLEKHO1
FOSL2.1	2.2e-19	0.642016	0.638	0.414	4.52e-15	2	Trm CD8-1	FOSL2
ADGRE5.1	4.37e-19	0.59205	0.701	0.459	8.97e-15	2	Trm CD8-1	ADGRE5
RPS2.1	9.29e-18	-0.443906	0.994	0.99	1.9e-13	2	Trm CD8-1	RPS2
CD74.2	1.08e-17	-1.02418	0.351	0.535	2.22e-13	2	Trm CD8-1	CD74
GABARAPL1.1	1.1e-17	0.511474	0.606	0.365	2.25e-13	2	Trm CD8-1	GABARAPL1
SLC2A3.2	3.86e-17	0.497769	0.791	0.549	7.91e-13	2	Trm CD8-1	SLC2A3
RAB11FIP1	4.29e-17	0.532485	0.577	0.346	8.8e-13	2	Trm CD8-1	RAB11FIP1
CRIP1.1	9.6e-17	0.663727	0.849	0.713	1.97e-12	2	Trm CD8-1	CRIP1
CAST	1.06e-16	0.575691	0.762	0.567	2.17e-12	2	Trm CD8-1	CAST
DUSP2.1	2.48e-16	0.396842	0.867	0.642	5.08e-12	2	Trm CD8-1	DUSP2
H3F3B.1	4.82e-16	0.377327	0.991	0.985	9.88e-12	2	Trm CD8-1	H3F3B
GPR183.2	7.24e-16	-0.688627	0.333	0.568	1.49e-11	2	Trm CD8-1	GPR183
CD55.2	1.09e-15	0.546596	0.588	0.368	2.23e-11	2	Trm CD8-1	CD55
MT-ND4.1	2.38e-15	0.354035	0.988	0.981	4.89e-11	2	Trm CD8-1	MT-ND4
G3BP2.1	2.79e-15	0.52567	0.78	0.562	5.71e-11	2	Trm CD8-1	G3BP2
EZR.2	6.58e-15	0.441021	0.907	0.747	1.35e-10	2	Trm CD8-1	EZR
ZFP36L2.1	9.41e-15	0.527463	0.936	0.79	1.93e-10	2	Trm CD8-1	ZFP36L2
SAMSN1.1	1.43e-14	0.42868	0.89	0.679	2.93e-10	2	Trm CD8-1	SAMSN1
CD99	2.23e-14	0.430688	0.878	0.725	4.57e-10	2	Trm CD8-1	CD99
CST7.1	2.25e-14	0.448209	0.751	0.514	4.61e-10	2	Trm CD8-1	CST7
ZNF331.2	2.54e-14	0.443725	0.736	0.506	5.2e-10	2	Trm CD8-1	ZNF331
RAB8B.1	2.86e-14	0.474122	0.754	0.548	5.86e-10	2	Trm CD8-1	RAB8B
RORA.2	2.99e-14	-0.780644	0.388	0.561	6.13e-10	2	Trm CD8-1	RORA
HCST.2	3.16e-14	0.377792	0.928	0.813	6.48e-10	2	Trm CD8-1	HCST
YWHAQ	3.77e-14	0.490241	0.684	0.478	7.72e-10	2	Trm CD8-1	YWHAQ
PPP1CB.1	4.87e-14	0.453991	0.768	0.566	9.98e-10	2	Trm CD8-1	PPP1CB
BTG1.1	1.5e-13	0.36712	0.986	0.961	3.08e-09	2	Trm CD8-1	BTG1
HSP90AB1	2.24e-13	0.500231	0.977	0.899	4.59e-09	2	Trm CD8-1	HSP90AB1
LITAF	3.46e-13	0.50887	0.536	0.34	7.1e-09	2	Trm CD8-1	LITAF
RBPJ	3.5e-13	0.422954	0.536	0.329	7.18e-09	2	Trm CD8-1	RBPJ
PPP1R15A	3.6e-13	0.416734	0.916	0.772	7.37e-09	2	Trm CD8-1	PPP1R15A
RPS19.1	6.2e-13	-0.268272	0.997	0.992	1.27e-08	2	Trm CD8-1	RPS19
ISG20.1	1.48e-12	-0.792367	0.594	0.705	3.04e-08	2	Trm CD8-1	ISG20
KDM6B	2.63e-12	0.397164	0.574	0.369	5.38e-08	2	Trm CD8-1	KDM6B
S100A4.2	3.71e-12	0.294814	0.986	0.927	7.61e-08	2	Trm CD8-1	S100A4
DNAJB6	4.07e-12	0.496219	0.78	0.594	8.34e-08	2	Trm CD8-1	DNAJB6
CSRNP1.1	4.08e-12	0.431237	0.545	0.351	8.36e-08	2	Trm CD8-1	CSRNP1
AHNAK.1	5.6e-12	0.422955	0.87	0.745	1.15e-07	2	Trm CD8-1	AHNAK
TAGLN2.1	8.46e-12	0.374217	0.875	0.724	1.74e-07	2	Trm CD8-1	TAGLN2
IVNS1ABP.1	9.81e-12	0.456788	0.574	0.386	2.01e-07	2	Trm CD8-1	IVNS1ABP
HSPD1.1	1e-11	0.645292	0.806	0.667	2.06e-07	2	Trm CD8-1	HSPD1
EIF5.1	1.06e-11	0.388455	0.754	0.566	2.16e-07	2	Trm CD8-1	EIF5
RNF19A.1	1.35e-11	0.457473	0.707	0.513	2.77e-07	2	Trm CD8-1	RNF19A
UBE2S	1.36e-11	0.36879	0.722	0.512	2.78e-07	2	Trm CD8-1	UBE2S
BTG2.2	1.58e-11	0.461973	0.713	0.535	3.23e-07	2	Trm CD8-1	BTG2
PDE4B.1	2.02e-11	0.446052	0.597	0.407	4.13e-07	2	Trm CD8-1	PDE4B
NAMPT.1	2.02e-11	0.399561	0.696	0.492	4.14e-07	2	Trm CD8-1	NAMPT
FGFR1OP2	2.78e-11	0.364202	0.614	0.429	5.7e-07	2	Trm CD8-1	FGFR1OP2
TGFB1.1	4.49e-11	0.434941	0.719	0.557	9.2e-07	2	Trm CD8-1	TGFB1
RPS11.1	4.73e-11	-0.378302	0.948	0.928	9.69e-07	2	Trm CD8-1	RPS11
SYAP1.1	5.05e-11	0.508252	0.609	0.436	1.04e-06	2	Trm CD8-1	SYAP1
LGALS3	5.07e-11	0.505796	0.623	0.436	1.04e-06	2	Trm CD8-1	LGALS3
DNAJA1.2	5.24e-11	0.705372	0.846	0.741	1.08e-06	2	Trm CD8-1	DNAJA1
CLEC2B	5.79e-11	0.472995	0.696	0.539	1.19e-06	2	Trm CD8-1	CLEC2B
RPS29.1	9.05e-11	-0.27559	0.997	0.99	1.85e-06	2	Trm CD8-1	RPS29
SLC3A2.1	1.18e-10	0.378259	0.783	0.613	2.42e-06	2	Trm CD8-1	SLC3A2
COTL1.1	1.57e-10	-0.572596	0.432	0.55	3.21e-06	2	Trm CD8-1	COTL1
UBC.1	1.7e-10	0.383957	1	0.982	3.48e-06	2	Trm CD8-1	UBC
RPL27A.1	2.42e-10	-0.32399	0.986	0.972	4.96e-06	2	Trm CD8-1	RPL27A
NFKB1.1	2.92e-10	0.395115	0.655	0.472	5.98e-06	2	Trm CD8-1	NFKB1
ARL4A.1	3.15e-10	0.50311	0.507	0.353	6.46e-06	2	Trm CD8-1	ARL4A
RPL23A.1	3.17e-10	-0.271538	0.988	0.984	6.5e-06	2	Trm CD8-1	RPL23A
RBM39	3.26e-10	0.305034	0.91	0.801	6.69e-06	2	Trm CD8-1	RBM39
RPL13A.1	4.27e-10	-0.437359	0.936	0.938	8.75e-06	2	Trm CD8-1	RPL13A
RACK1.1	5.38e-10	-0.320708	0.965	0.958	1.1e-05	2	Trm CD8-1	RACK1
MT-CYB.1	5.94e-10	0.408327	0.991	0.986	1.22e-05	2	Trm CD8-1	MT-CYB
TIMP1	6.01e-10	0.304781	0.574	0.373	1.23e-05	2	Trm CD8-1	TIMP1
RPLP0.1	6.57e-10	-0.353914	0.954	0.926	1.35e-05	2	Trm CD8-1	RPLP0
AKAP13.1	8.41e-10	0.357519	0.794	0.625	1.72e-05	2	Trm CD8-1	AKAP13
TMSB10.2	9.6e-10	-0.363746	0.994	0.992	1.97e-05	2	Trm CD8-1	TMSB10
MAP1LC3B	1.13e-09	0.360921	0.8	0.619	2.31e-05	2	Trm CD8-1	MAP1LC3B
LY6E.2	1.41e-09	-0.91895	0.432	0.531	2.9e-05	2	Trm CD8-1	LY6E
IL32.2	1.43e-09	0.25159	0.942	0.882	2.93e-05	2	Trm CD8-1	IL32
FAM177A1.1	1.52e-09	0.326862	0.733	0.537	3.13e-05	2	Trm CD8-1	FAM177A1
YPEL5.1	2.27e-09	0.392538	0.797	0.623	4.66e-05	2	Trm CD8-1	YPEL5
DSTN	2.54e-09	0.379184	0.519	0.357	5.21e-05	2	Trm CD8-1	DSTN
SBDS	2.68e-09	0.293187	0.609	0.413	5.49e-05	2	Trm CD8-1	SBDS
MT-ND2.1	6.23e-09	0.352316	0.994	0.975	0.000127761	2	Trm CD8-1	MT-ND2
ISG15.2	6.25e-09	-1.16925	0.638	0.696	0.000128158	2	Trm CD8-1	ISG15
ATP2B1.1	7.96e-09	0.367891	0.62	0.46	0.000163163	2	Trm CD8-1	ATP2B1
MT-CO2.2	1.07e-08	0.270564	0.991	0.994	0.000219285	2	Trm CD8-1	MT-CO2
BIRC3.1	1.16e-08	0.303945	0.786	0.607	0.00023859	2	Trm CD8-1	BIRC3
BZW1	1.25e-08	0.327425	0.696	0.529	0.000256382	2	Trm CD8-1	BZW1
TSC22D3.1	1.41e-08	0.371513	0.87	0.736	0.000288365	2	Trm CD8-1	TSC22D3
SELENOK.1	1.64e-08	0.30782	0.881	0.703	0.000335822	2	Trm CD8-1	SELENOK
DUSP1.2	3.2e-08	0.428514	0.78	0.583	0.000655587	2	Trm CD8-1	DUSP1
DUSP4.2	3.58e-08	0.255474	0.667	0.487	0.000734078	2	Trm CD8-1	DUSP4
CD2	3.67e-08	-0.50521	0.67	0.694	0.000752237	2	Trm CD8-1	CD2
HSPA8	3.75e-08	0.566393	0.948	0.91	0.000768432	2	Trm CD8-1	HSPA8
PABPC1.1	4.21e-08	0.316009	0.904	0.796	0.000862641	2	Trm CD8-1	PABPC1
SRSF3.1	5.17e-08	0.313	0.852	0.73	0.00106068	2	Trm CD8-1	SRSF3
RNF213.2	5.2e-08	-0.724274	0.426	0.526	0.00106637	2	Trm CD8-1	RNF213
MT-ND5.1	5.66e-08	0.343919	0.951	0.934	0.00116125	2	Trm CD8-1	MT-ND5
RANBP2.1	6.16e-08	0.39488	0.501	0.356	0.00126287	2	Trm CD8-1	RANBP2
HSPH1.1	6.26e-08	0.957624	0.629	0.539	0.00128381	2	Trm CD8-1	HSPH1
DDIT4.2	6.75e-08	-0.801596	0.478	0.553	0.00138479	2	Trm CD8-1	DDIT4
TRA2A	8.03e-08	0.267622	0.568	0.392	0.00164592	2	Trm CD8-1	TRA2A
LRRFIP1.1	1.12e-07	0.334346	0.794	0.633	0.002295	2	Trm CD8-1	LRRFIP1
EMB	1.28e-07	0.272712	0.614	0.453	0.00262319	2	Trm CD8-1	EMB
RUNX3.1	1.39e-07	0.259207	0.771	0.611	0.0028502	2	Trm CD8-1	RUNX3
TRAT1.2	1.64e-07	0.296794	0.583	0.412	0.00335612	2	Trm CD8-1	TRAT1
AES.1	1.84e-07	-0.443528	0.501	0.604	0.00378062	2	Trm CD8-1	AES
EIF4A3	1.98e-07	0.471529	0.536	0.394	0.00406688	2	Trm CD8-1	EIF4A3
MT-ND3.1	2.12e-07	0.256587	0.991	0.981	0.00435541	2	Trm CD8-1	MT-ND3
FTL	3.37e-07	0.417817	0.977	0.926	0.00691194	2	Trm CD8-1	FTL
NEU1	3.41e-07	0.400728	0.525	0.391	0.0069825	2	Trm CD8-1	NEU1
CEMIP2.1	4.61e-07	0.278397	0.577	0.439	0.00945864	2	Trm CD8-1	CEMIP2
PTGER4.1	4.69e-07	0.377212	0.641	0.516	0.00961153	2	Trm CD8-1	PTGER4
S100A11.1	6.34e-07	0.39842	0.846	0.735	0.012999	2	Trm CD8-1	S100A11
POLR2K	7.62e-07	0.297837	0.513	0.371	0.0156276	2	Trm CD8-1	POLR2K
MT2A.1	7.73e-07	-0.729417	0.664	0.759	0.0158523	2	Trm CD8-1	MT2A
BCAS2	9.17e-07	0.312373	0.557	0.408	0.018807	2	Trm CD8-1	BCAS2
BRD2	1.22e-06	0.308014	0.629	0.489	0.0249607	2	Trm CD8-1	BRD2
PIM3	1.37e-06	0.270327	0.667	0.533	0.0281133	2	Trm CD8-1	PIM3
DDX3X.1	1.42e-06	0.273291	0.8	0.681	0.0290827	2	Trm CD8-1	DDX3X
FAM129A.1	1.57e-06	0.273401	0.597	0.449	0.0322127	2	Trm CD8-1	FAM129A
GLIPR1.1	1.82e-06	0.251581	0.606	0.457	0.037269	2	Trm CD8-1	GLIPR1
H2AFV.1	2.23e-06	0.322231	0.672	0.545	0.0457206	2	Trm CD8-1	H2AFV
ELF1.1	2.4e-06	0.263672	0.762	0.642	0.049275	2	Trm CD8-1	ELF1
LDHB.1	2.49e-06	-0.437334	0.441	0.523	0.0510804	2	Trm CD8-1	LDHB
ZFP36L1.1	2.89e-06	0.364347	0.681	0.547	0.0592167	2	Trm CD8-1	ZFP36L1
PTGES3.1	3.27e-06	0.435263	0.788	0.676	0.0670736	2	Trm CD8-1	PTGES3
PGK1	3.49e-06	0.279644	0.655	0.509	0.071544	2	Trm CD8-1	PGK1
DYNLL1	6.16e-06	0.299088	0.843	0.722	0.126255	2	Trm CD8-1	DYNLL1
GMFG.1	6.85e-06	-0.426577	0.568	0.621	0.140368	2	Trm CD8-1	GMFG
YWHAZ.1	8.41e-06	0.252124	0.864	0.76	0.172422	2	Trm CD8-1	YWHAZ
MBP.1	8.66e-06	0.27483	0.704	0.589	0.177564	2	Trm CD8-1	MBP
GSTK1	1.05e-05	-0.424927	0.449	0.527	0.215814	2	Trm CD8-1	GSTK1
N4BP2L2	1.19e-05	-0.452568	0.423	0.505	0.2432	2	Trm CD8-1	N4BP2L2
TUBA4A.2	1.62e-05	0.28756	0.664	0.537	0.332146	2	Trm CD8-1	TUBA4A
DRAP1.2	1.82e-05	-0.56528	0.501	0.546	0.373177	2	Trm CD8-1	DRAP1
APRT.1	1.98e-05	-0.36283	0.559	0.599	0.406928	2	Trm CD8-1	APRT
UBB.1	2.15e-05	0.450364	0.98	0.935	0.440416	2	Trm CD8-1	UBB
TRAC.1	4.84e-05	-0.429829	0.655	0.676	0.991987	2	Trm CD8-1	TRAC
HSPE1.2	5.01e-05	0.675875	0.8	0.757	1	2	Trm CD8-1	HSPE1
PSME1.1	8.54e-05	-0.326723	0.597	0.635	1	2	Trm CD8-1	PSME1
HSPA1A.2	9.44e-05	0.892633	0.719	0.637	1	2	Trm CD8-1	HSPA1A
TSPYL2.1	9.51e-05	0.291007	0.574	0.462	1	2	Trm CD8-1	TSPYL2
RPL7.1	0.000105513	-0.251511	0.849	0.838	1	2	Trm CD8-1	RPL7
CLK1.1	0.000128931	0.293204	0.626	0.504	1	2	Trm CD8-1	CLK1
CYLD.1	0.000149402	0.27787	0.545	0.44	1	2	Trm CD8-1	CYLD
CIRBP.1	0.000164661	-0.308718	0.719	0.727	1	2	Trm CD8-1	CIRBP
SAT1	0.000172255	-0.524387	0.745	0.757	1	2	Trm CD8-1	SAT1
GPBP1.1	0.000189385	0.255449	0.739	0.656	1	2	Trm CD8-1	GPBP1
HSPA1B.1	0.000396383	0.671166	0.542	0.447	1	2	Trm CD8-1	HSPA1B
C9orf16.2	0.00073015	-0.337991	0.53	0.567	1	2	Trm CD8-1	C9orf16
FYB1	0.000843635	-0.36704	0.516	0.559	1	2	Trm CD8-1	FYB1
ANP32B	0.000879052	-0.2628	0.533	0.577	1	2	Trm CD8-1	ANP32B
SPOCK2.2	0.00091439	-0.375364	0.513	0.548	1	2	Trm CD8-1	SPOCK2
PARK7.1	0.000956105	-0.361595	0.516	0.529	1	2	Trm CD8-1	PARK7
ATP5F1D.1	0.00171739	-0.26511	0.559	0.577	1	2	Trm CD8-1	ATP5F1D
CORO1A.2	0.0022269	-0.393993	0.672	0.658	1	2	Trm CD8-1	CORO1A
ENO1.1	0.00521247	-0.331697	0.554	0.575	1	2	Trm CD8-1	ENO1
TXN	0.00920258	0.261163	0.687	0.589	1	2	Trm CD8-1	TXN
GZMK	7.75e-242	2.93026	0.861	0.12	1.59e-237	3	GZMK+ CD8	GZMK
CCL4	4.56e-185	3.40242	0.664	0.079	9.36e-181	3	GZMK+ CD8	CCL4
GZMA	1.58e-153	2.2976	0.793	0.173	3.24e-149	3	GZMK+ CD8	GZMA
CCL5.2	5.28e-146	2.29948	0.99	0.409	1.08e-141	3	GZMK+ CD8	CCL5
NKG7	2.11e-137	2.19073	0.864	0.247	4.33e-133	3	GZMK+ CD8	NKG7
LMNA.3	1.37e-72	-2.3087	0.386	0.846	2.8e-68	3	GZMK+ CD8	LMNA
HSPA1B.2	2.12e-60	1.82332	0.793	0.425	4.35e-56	3	GZMK+ CD8	HSPA1B
DNAJB1.2	9.94e-60	1.80087	0.864	0.632	2.04e-55	3	GZMK+ CD8	DNAJB1
FTH1.2	3.38e-58	-1.99481	0.908	0.977	6.92e-54	3	GZMK+ CD8	FTH1
EZR.3	1.37e-56	-1.83307	0.393	0.797	2.81e-52	3	GZMK+ CD8	EZR
IFNG	1.76e-55	2.46196	0.502	0.158	3.61e-51	3	GZMK+ CD8	IFNG
GZMM	9.87e-55	1.33373	0.668	0.316	2.02e-50	3	GZMK+ CD8	GZMM
PTMA.1	2e-51	-0.706507	0.98	0.996	4.09e-47	3	GZMK+ CD8	PTMA
SQSTM1.2	3.84e-51	-1.65625	0.329	0.764	7.87e-47	3	GZMK+ CD8	SQSTM1
CREM.1	1.98e-48	-1.68421	0.298	0.728	4.07e-44	3	GZMK+ CD8	CREM
VIM.3	2.89e-48	-1.46688	0.919	0.968	5.93e-44	3	GZMK+ CD8	VIM
SARAF.2	3.78e-46	-1.1831	0.576	0.872	7.74e-42	3	GZMK+ CD8	SARAF
FAM107B.2	1.42e-45	-1.44246	0.38	0.776	2.92e-41	3	GZMK+ CD8	FAM107B
SRGN.1	1.67e-45	-1.0791	0.769	0.94	3.42e-41	3	GZMK+ CD8	SRGN
TNFRSF18	8.16e-44	-1.74711	0.068	0.517	1.67e-39	3	GZMK+ CD8	TNFRSF18
RGCC.3	1.2e-40	-1.47765	0.339	0.739	2.46e-36	3	GZMK+ CD8	RGCC
HLA-DPB1	8.66e-40	1.17323	0.563	0.266	1.78e-35	3	GZMK+ CD8	HLA-DPB1
IL7R.2	3.63e-39	-1.2141	0.417	0.806	7.45e-35	3	GZMK+ CD8	IL7R
PPP1CB.2	1.44e-38	-1.28161	0.21	0.62	2.95e-34	3	GZMK+ CD8	PPP1CB
TPT1.1	2.1e-37	-0.565624	0.993	0.994	4.31e-33	3	GZMK+ CD8	TPT1
HLA-DPA1	3.88e-35	1.24309	0.536	0.264	7.95e-31	3	GZMK+ CD8	HLA-DPA1
ITGB1.1	1.28e-34	-1.17539	0.247	0.629	2.61e-30	3	GZMK+ CD8	ITGB1
NR3C1.1	9.01e-34	-1.30973	0.254	0.632	1.85e-29	3	GZMK+ CD8	NR3C1
GIMAP7	4.98e-33	0.956559	0.505	0.214	1.02e-28	3	GZMK+ CD8	GIMAP7
SAMSN1.2	1.49e-32	-1.02243	0.353	0.732	3.06e-28	3	GZMK+ CD8	SAMSN1
NFE2L2	4.03e-31	-1.12672	0.153	0.52	8.26e-27	3	GZMK+ CD8	NFE2L2
NFKB1.2	1.43e-30	-1.23568	0.156	0.521	2.94e-26	3	GZMK+ CD8	NFKB1
TNFAIP3.2	9.83e-30	-1.07551	0.349	0.714	2.02e-25	3	GZMK+ CD8	TNFAIP3
JUN.2	9.02e-29	1.57177	0.769	0.585	1.85e-24	3	GZMK+ CD8	JUN
TAGLN2.2	3.21e-28	-0.87677	0.427	0.767	6.58e-24	3	GZMK+ CD8	TAGLN2
HCST.3	5.2e-28	0.684557	0.915	0.816	1.07e-23	3	GZMK+ CD8	HCST
PIM3.1	7.31e-28	-1.17238	0.227	0.575	1.5e-23	3	GZMK+ CD8	PIM3
SPOCK2.3	1.91e-26	-0.961632	0.22	0.574	3.91e-22	3	GZMK+ CD8	SPOCK2
HSPA1A.3	3.35e-26	1.42792	0.786	0.632	6.86e-22	3	GZMK+ CD8	HSPA1A
EEF1A1.2	4.63e-26	-0.437222	0.997	0.995	9.49e-22	3	GZMK+ CD8	EEF1A1
G3BP2.2	2.74e-25	-0.913693	0.278	0.611	5.62e-21	3	GZMK+ CD8	G3BP2
TIPARP.2	2.93e-25	-1.05352	0.176	0.509	6.01e-21	3	GZMK+ CD8	TIPARP
LRRFIP1.2	5.9e-25	-0.907381	0.359	0.675	1.21e-20	3	GZMK+ CD8	LRRFIP1
BIRC3.2	1.59e-24	-1.05939	0.322	0.653	3.26e-20	3	GZMK+ CD8	BIRC3
CNOT6L.2	5.03e-24	-0.941802	0.295	0.616	1.03e-19	3	GZMK+ CD8	CNOT6L
FAM177A1.2	5.8e-24	-1.12367	0.268	0.583	1.19e-19	3	GZMK+ CD8	FAM177A1
FXYD5	6.71e-24	-0.73884	0.529	0.808	1.38e-19	3	GZMK+ CD8	FXYD5
CD8A	2.25e-23	0.880901	0.515	0.269	4.61e-19	3	GZMK+ CD8	CD8A
JUND.2	2.62e-23	-0.563469	0.905	0.977	5.37e-19	3	GZMK+ CD8	JUND
ARID5B.1	5.04e-23	-0.954001	0.329	0.638	1.03e-18	3	GZMK+ CD8	ARID5B
DUSP4.3	5.73e-23	-1.19605	0.227	0.53	1.17e-18	3	GZMK+ CD8	DUSP4
HLA-DRB1	7.71e-23	1.0795	0.563	0.329	1.58e-18	3	GZMK+ CD8	HLA-DRB1
RORA.3	1.1e-22	-1.00864	0.268	0.57	2.26e-18	3	GZMK+ CD8	RORA
CST7.2	1.34e-22	0.767965	0.725	0.52	2.75e-18	3	GZMK+ CD8	CST7
LTB.1	1.65e-22	-0.841389	0.322	0.653	3.39e-18	3	GZMK+ CD8	LTB
TNFRSF1B.2	1.76e-22	-0.905966	0.224	0.542	3.6e-18	3	GZMK+ CD8	TNFRSF1B
TXNIP.2	1.99e-22	0.917966	0.732	0.548	4.07e-18	3	GZMK+ CD8	TXNIP
NDUFV2.1	2.09e-22	-0.874961	0.292	0.608	4.28e-18	3	GZMK+ CD8	NDUFV2
REL.2	3.7e-22	-0.970423	0.431	0.712	7.59e-18	3	GZMK+ CD8	REL
CD44.2	1.05e-21	-0.624718	0.671	0.874	2.16e-17	3	GZMK+ CD8	CD44
BTG1.2	1.54e-21	-0.718728	0.888	0.97	3.16e-17	3	GZMK+ CD8	BTG1
RPL32.1	2.71e-21	-0.333749	1	0.994	5.55e-17	3	GZMK+ CD8	RPL32
CD74.3	1.02e-20	0.914102	0.671	0.502	2.09e-16	3	GZMK+ CD8	CD74
EML4.1	1.43e-20	-0.711219	0.353	0.67	2.94e-16	3	GZMK+ CD8	EML4
UBE2B	1.54e-20	-0.776521	0.363	0.659	3.16e-16	3	GZMK+ CD8	UBE2B
RPL4.1	1.62e-20	-0.633566	0.654	0.868	3.32e-16	3	GZMK+ CD8	RPL4
SERBP1	3.51e-20	-0.677623	0.339	0.65	7.19e-16	3	GZMK+ CD8	SERBP1
RPL8.1	8.31e-20	-0.404353	0.959	0.987	1.7e-15	3	GZMK+ CD8	RPL8
SMAP2.1	8.49e-20	-0.822429	0.302	0.595	1.74e-15	3	GZMK+ CD8	SMAP2
ARL4C.2	2.54e-19	-0.816479	0.603	0.814	5.22e-15	3	GZMK+ CD8	ARL4C
TGFB1.2	6.14e-19	-0.840753	0.319	0.597	1.26e-14	3	GZMK+ CD8	TGFB1
PABPC1.2	6.19e-19	-0.747954	0.566	0.829	1.27e-14	3	GZMK+ CD8	PABPC1
EIF1.1	8.07e-19	-0.442024	0.956	0.987	1.66e-14	3	GZMK+ CD8	EIF1
SELENOK.2	4.72e-18	-0.425314	0.424	0.748	9.68e-14	3	GZMK+ CD8	SELENOK
YPEL5.2	7.06e-18	-0.624097	0.366	0.666	1.45e-13	3	GZMK+ CD8	YPEL5
CCNI	7.27e-18	-0.623594	0.454	0.728	1.49e-13	3	GZMK+ CD8	CCNI
LDHA.1	8.09e-18	-0.697585	0.464	0.728	1.66e-13	3	GZMK+ CD8	LDHA
PHLDA1.2	9.13e-18	-0.818053	0.322	0.611	1.87e-13	3	GZMK+ CD8	PHLDA1
SDCBP.1	9.56e-18	-0.656818	0.258	0.564	1.96e-13	3	GZMK+ CD8	SDCBP
NAMPT.2	1e-17	-0.738943	0.251	0.537	2.06e-13	3	GZMK+ CD8	NAMPT
CYTIP	1.1e-17	-0.705739	0.414	0.682	2.26e-13	3	GZMK+ CD8	CYTIP
SKP1.1	1.12e-17	-0.610582	0.576	0.804	2.3e-13	3	GZMK+ CD8	SKP1
DDX21.2	2.14e-17	-0.690149	0.295	0.583	4.39e-13	3	GZMK+ CD8	DDX21
ZFP36.2	2.3e-17	-0.866941	0.62	0.818	4.72e-13	3	GZMK+ CD8	ZFP36
RAB8B.2	3.37e-17	-0.667396	0.308	0.592	6.9e-13	3	GZMK+ CD8	RAB8B
NPM1	3.61e-17	-0.467538	0.78	0.921	7.39e-13	3	GZMK+ CD8	NPM1
EEF2.1	4.87e-17	-0.586497	0.498	0.756	9.98e-13	3	GZMK+ CD8	EEF2
SLC3A2.2	6.2e-17	-0.557425	0.363	0.654	1.27e-12	3	GZMK+ CD8	SLC3A2
CD3G.2	6.77e-17	0.768703	0.647	0.504	1.39e-12	3	GZMK+ CD8	CD3G
EIF1AX.1	8.74e-17	-0.655111	0.254	0.537	1.79e-12	3	GZMK+ CD8	EIF1AX
FNBP1.1	8.77e-17	-0.661502	0.308	0.587	1.8e-12	3	GZMK+ CD8	FNBP1
HSP90B1.1	8.77e-17	-0.718754	0.376	0.645	1.8e-12	3	GZMK+ CD8	HSP90B1
PTGES3.2	9.68e-17	-0.563452	0.427	0.711	1.99e-12	3	GZMK+ CD8	PTGES3
MALAT1	9.97e-17	0.420337	1	1	2.04e-12	3	GZMK+ CD8	MALAT1
RPL21.1	2.46e-16	-0.376429	0.969	0.985	5.05e-12	3	GZMK+ CD8	RPL21
RPS4X.1	3.37e-16	-0.323231	0.98	0.986	6.91e-12	3	GZMK+ CD8	RPS4X
RPLP1.2	3.54e-16	-0.348903	0.983	0.993	7.26e-12	3	GZMK+ CD8	RPLP1
TSC22D3.2	4.16e-16	-0.615621	0.488	0.773	8.53e-12	3	GZMK+ CD8	TSC22D3
MBP.2	5.2e-16	-0.746236	0.373	0.622	1.07e-11	3	GZMK+ CD8	MBP
CD3D.2	5.55e-16	0.569954	0.82	0.719	1.14e-11	3	GZMK+ CD8	CD3D
RPS3A.1	6.2e-16	-0.345571	0.966	0.984	1.27e-11	3	GZMK+ CD8	RPS3A
UBC.2	8.71e-16	-0.411168	0.946	0.987	1.79e-11	3	GZMK+ CD8	UBC
RPS13.1	1.11e-15	-0.375851	0.939	0.979	2.27e-11	3	GZMK+ CD8	RPS13
GPBP1.2	1.62e-15	-0.532458	0.417	0.687	3.32e-11	3	GZMK+ CD8	GPBP1
GADD45B.2	2.65e-15	0.999621	0.62	0.479	5.43e-11	3	GZMK+ CD8	GADD45B
H2AFV.2	3.98e-15	-0.654795	0.322	0.579	8.17e-11	3	GZMK+ CD8	H2AFV
GPX4.1	8.64e-15	-0.586181	0.39	0.652	1.77e-10	3	GZMK+ CD8	GPX4
RPL22.1	1.08e-14	-0.359011	0.885	0.962	2.21e-10	3	GZMK+ CD8	RPL22
PGK1.1	1.46e-14	-0.59393	0.285	0.546	3e-10	3	GZMK+ CD8	PGK1
S100A10.2	2e-14	-0.547182	0.841	0.926	4.1e-10	3	GZMK+ CD8	S100A10
RPS5.1	2.26e-14	-0.345757	0.919	0.97	4.63e-10	3	GZMK+ CD8	RPS5
HINT1.1	4.13e-14	-0.457766	0.637	0.86	8.47e-10	3	GZMK+ CD8	HINT1
RPS16.2	6.73e-14	-0.387458	0.942	0.979	1.38e-09	3	GZMK+ CD8	RPS16
RPL12.1	7.05e-14	-0.292426	0.983	0.989	1.44e-09	3	GZMK+ CD8	RPL12
ZNF331.3	1.54e-13	-0.495454	0.281	0.551	3.15e-09	3	GZMK+ CD8	ZNF331
RPL34.1	2.21e-13	-0.266988	0.993	0.991	4.53e-09	3	GZMK+ CD8	RPL34
MYL6	2.82e-13	-0.402063	0.82	0.945	5.79e-09	3	GZMK+ CD8	MYL6
DUSP1.3	3.35e-13	1.02345	0.702	0.593	6.87e-09	3	GZMK+ CD8	DUSP1
CAST.1	3.5e-13	-0.615066	0.356	0.608	7.17e-09	3	GZMK+ CD8	CAST
CYBA.2	3.69e-13	0.5114	0.847	0.839	7.57e-09	3	GZMK+ CD8	CYBA
RPLP0.2	4.82e-13	-0.437621	0.831	0.938	9.87e-09	3	GZMK+ CD8	RPLP0
PSMB9.2	5.42e-13	0.66072	0.614	0.481	1.11e-08	3	GZMK+ CD8	PSMB9
ANXA1.3	6.36e-13	-0.58323	0.756	0.816	1.3e-08	3	GZMK+ CD8	ANXA1
RPSA.1	9.65e-13	-0.34115	0.925	0.956	1.98e-08	3	GZMK+ CD8	RPSA
ANKRD12.2	1.38e-12	-0.675107	0.536	0.736	2.83e-08	3	GZMK+ CD8	ANKRD12
RAN	1.47e-12	-0.451977	0.475	0.729	3.02e-08	3	GZMK+ CD8	RAN
GAPDH	2.6e-12	-0.587581	0.858	0.942	5.32e-08	3	GZMK+ CD8	GAPDH
SUB1	3.52e-12	-0.393455	0.644	0.838	7.22e-08	3	GZMK+ CD8	SUB1
RPL5.1	3.57e-12	-0.308954	0.925	0.967	7.32e-08	3	GZMK+ CD8	RPL5
ARID4B.1	4.38e-12	-0.492017	0.332	0.588	8.97e-08	3	GZMK+ CD8	ARID4B
HNRNPF.1	5.36e-12	-0.479472	0.278	0.518	1.1e-07	3	GZMK+ CD8	HNRNPF
YWHAZ.2	5.37e-12	-0.46468	0.576	0.788	1.1e-07	3	GZMK+ CD8	YWHAZ
RHOA	5.78e-12	-0.478021	0.407	0.663	1.18e-07	3	GZMK+ CD8	RHOA
UBE2D3	5.92e-12	-0.453795	0.451	0.709	1.21e-07	3	GZMK+ CD8	UBE2D3
ARF1	1.07e-11	-0.437392	0.363	0.611	2.18e-07	3	GZMK+ CD8	ARF1
LEPROTL1.2	1.69e-11	-0.565803	0.441	0.656	3.47e-07	3	GZMK+ CD8	LEPROTL1
CDC42SE2.1	1.9e-11	-0.439447	0.41	0.67	3.89e-07	3	GZMK+ CD8	CDC42SE2
RUNX3.2	2.3e-11	-0.421181	0.41	0.647	4.72e-07	3	GZMK+ CD8	RUNX3
SNU13.1	2.37e-11	-0.486643	0.444	0.697	4.85e-07	3	GZMK+ CD8	SNU13
YWHAQ.1	2.49e-11	-0.496622	0.285	0.518	5.1e-07	3	GZMK+ CD8	YWHAQ
RPL36AL.1	2.55e-11	-0.314651	0.868	0.964	5.23e-07	3	GZMK+ CD8	RPL36AL
TXN.1	2.65e-11	-0.709924	0.4	0.617	5.44e-07	3	GZMK+ CD8	TXN
HSPA5.1	2.83e-11	-0.530217	0.437	0.682	5.8e-07	3	GZMK+ CD8	HSPA5
S100A11.2	3.33e-11	-0.522353	0.593	0.76	6.83e-07	3	GZMK+ CD8	S100A11
RSRC2	3.49e-11	-0.401528	0.414	0.663	7.15e-07	3	GZMK+ CD8	RSRC2
HNRNPC.1	3.84e-11	-0.442443	0.471	0.706	7.87e-07	3	GZMK+ CD8	HNRNPC
SEC61B	3.85e-11	-0.425121	0.386	0.624	7.88e-07	3	GZMK+ CD8	SEC61B
RNF213.3	4.01e-11	0.593408	0.614	0.507	8.22e-07	3	GZMK+ CD8	RNF213
KLF6.1	4.15e-11	-0.429295	0.651	0.851	8.51e-07	3	GZMK+ CD8	KLF6
CDV3	4.58e-11	-0.476536	0.312	0.552	9.38e-07	3	GZMK+ CD8	CDV3
GNAS	4.59e-11	-0.436133	0.668	0.829	9.4e-07	3	GZMK+ CD8	GNAS
SERP1.2	5.75e-11	-0.519324	0.441	0.669	1.18e-06	3	GZMK+ CD8	SERP1
ACTB.2	5.85e-11	0.268588	0.98	0.953	1.2e-06	3	GZMK+ CD8	ACTB
RPL29.1	7.34e-11	-0.26061	0.986	0.991	1.51e-06	3	GZMK+ CD8	RPL29
DNAJB6.1	7.77e-11	-0.265588	0.366	0.635	1.59e-06	3	GZMK+ CD8	DNAJB6
HLA-F	8.88e-11	0.638539	0.549	0.424	1.82e-06	3	GZMK+ CD8	HLA-F
HSPB1	9.98e-11	0.897034	0.502	0.379	2.05e-06	3	GZMK+ CD8	HSPB1
GPR183.3	1.8e-10	-0.785166	0.369	0.561	3.68e-06	3	GZMK+ CD8	GPR183
KIAA1551	2.25e-10	0.816731	0.536	0.423	4.61e-06	3	GZMK+ CD8	KIAA1551
JPT1.1	3.03e-10	-0.399844	0.292	0.518	6.21e-06	3	GZMK+ CD8	JPT1
BZW1.1	3.3e-10	-0.42093	0.329	0.566	6.77e-06	3	GZMK+ CD8	BZW1
NSD3	3.84e-10	-0.511471	0.346	0.577	7.87e-06	3	GZMK+ CD8	NSD3
CALM2.1	3.97e-10	-0.365356	0.553	0.762	8.14e-06	3	GZMK+ CD8	CALM2
CRIP1.2	6.08e-10	-0.393796	0.559	0.742	1.25e-05	3	GZMK+ CD8	CRIP1
HSPE1.3	6.14e-10	0.905931	0.756	0.762	1.26e-05	3	GZMK+ CD8	HSPE1
YBX1	6.62e-10	-0.367245	0.644	0.845	1.36e-05	3	GZMK+ CD8	YBX1
IER2.2	7.22e-10	0.69528	0.634	0.529	1.48e-05	3	GZMK+ CD8	IER2
SLC2A3.3	1.01e-09	-0.534993	0.376	0.591	2.06e-05	3	GZMK+ CD8	SLC2A3
NAP1L1	1.12e-09	-0.390399	0.417	0.642	2.3e-05	3	GZMK+ CD8	NAP1L1
AKAP13.2	1.13e-09	-0.396919	0.427	0.662	2.31e-05	3	GZMK+ CD8	AKAP13
RPL36.1	1.23e-09	-0.254826	0.976	0.987	2.53e-05	3	GZMK+ CD8	RPL36
IFITM1.2	1.27e-09	0.533687	0.631	0.541	2.61e-05	3	GZMK+ CD8	IFITM1
TPM3	1.36e-09	-0.385132	0.58	0.77	2.79e-05	3	GZMK+ CD8	TPM3
MORF4L1	1.6e-09	-0.402942	0.369	0.585	3.27e-05	3	GZMK+ CD8	MORF4L1
SRSF11	1.92e-09	-0.426491	0.295	0.516	3.94e-05	3	GZMK+ CD8	SRSF11
KMT2E	1.99e-09	-0.336217	0.447	0.681	4.08e-05	3	GZMK+ CD8	KMT2E
RPL22L1	2.26e-09	-0.372579	0.329	0.563	4.63e-05	3	GZMK+ CD8	RPL22L1
MYL12A.2	2.35e-09	0.369801	0.915	0.892	4.82e-05	3	GZMK+ CD8	MYL12A
RPS8.1	2.64e-09	-0.259548	0.99	0.988	5.41e-05	3	GZMK+ CD8	RPS8
RAP1B	2.97e-09	-0.333595	0.417	0.644	6.09e-05	3	GZMK+ CD8	RAP1B
CHCHD2	3.18e-09	-0.309463	0.725	0.864	6.53e-05	3	GZMK+ CD8	CHCHD2
RPS10.1	3.29e-09	-0.328467	0.834	0.947	6.74e-05	3	GZMK+ CD8	RPS10
DDX24.1	5.48e-09	-0.36333	0.556	0.757	0.000112421	3	GZMK+ CD8	DDX24
FUS.1	5.95e-09	0.495316	0.715	0.654	0.000121964	3	GZMK+ CD8	FUS
MCL1.2	6.91e-09	-0.52243	0.532	0.714	0.000141595	3	GZMK+ CD8	MCL1
RBM8A	7.43e-09	-0.272071	0.417	0.661	0.000152278	3	GZMK+ CD8	RBM8A
PRDX1	1.03e-08	-0.411128	0.447	0.657	0.000211908	3	GZMK+ CD8	PRDX1
ELF1.2	1.39e-08	-0.340516	0.434	0.674	0.000284575	3	GZMK+ CD8	ELF1
ANP32B.1	1.52e-08	-0.350689	0.373	0.591	0.00031062	3	GZMK+ CD8	ANP32B
ARF6	1.67e-08	-0.406954	0.386	0.6	0.00034152	3	GZMK+ CD8	ARF6
HNRNPDL.1	2.23e-08	-0.318279	0.573	0.772	0.000456738	3	GZMK+ CD8	HNRNPDL
RPS6.1	2.85e-08	-0.252955	0.963	0.986	0.000584662	3	GZMK+ CD8	RPS6
SRSF2	2.87e-08	-0.331236	0.451	0.657	0.000588146	3	GZMK+ CD8	SRSF2
PTGER4.2	2.88e-08	-0.407451	0.342	0.545	0.00059051	3	GZMK+ CD8	PTGER4
SLC25A3	3.33e-08	-0.374277	0.512	0.707	0.000682351	3	GZMK+ CD8	SLC25A3
MT-ATP6.1	3.64e-08	0.337148	0.986	0.994	0.000746578	3	GZMK+ CD8	MT-ATP6
OAZ1	4.02e-08	-0.334694	0.742	0.885	0.000824642	3	GZMK+ CD8	OAZ1
BTF3.1	5.92e-08	-0.254163	0.817	0.916	0.00121387	3	GZMK+ CD8	BTF3
RPL23.1	6.41e-08	-0.364912	0.753	0.865	0.00131364	3	GZMK+ CD8	RPL23
CALR.2	7.13e-08	-0.276442	0.386	0.605	0.00146166	3	GZMK+ CD8	CALR
LIMD2	7.21e-08	0.442249	0.556	0.439	0.00147775	3	GZMK+ CD8	LIMD2
CLEC2D.1	7.91e-08	-0.485299	0.434	0.598	0.00162164	3	GZMK+ CD8	CLEC2D
CXCR4.1	1.14e-07	-0.37654	0.536	0.736	0.00233425	3	GZMK+ CD8	CXCR4
CDC42	1.3e-07	-0.259992	0.624	0.82	0.00267431	3	GZMK+ CD8	CDC42
HSP90AA1.2	1.77e-07	0.874725	0.915	0.965	0.00363021	3	GZMK+ CD8	HSP90AA1
STK17B	1.99e-07	-0.363843	0.559	0.739	0.00407202	3	GZMK+ CD8	STK17B
RBM39.1	3.06e-07	-0.302242	0.654	0.826	0.00627549	3	GZMK+ CD8	RBM39
SUMO2	4.37e-07	-0.281902	0.607	0.803	0.008965	3	GZMK+ CD8	SUMO2
CORO1A.3	5.77e-07	0.41555	0.712	0.654	0.0118264	3	GZMK+ CD8	CORO1A
UBE2D2	6.44e-07	-0.26529	0.319	0.517	0.0131955	3	GZMK+ CD8	UBE2D2
CNBP.2	7.26e-07	-0.319679	0.481	0.684	0.0148852	3	GZMK+ CD8	CNBP
SNRPB	1.08e-06	-0.288403	0.403	0.602	0.0220763	3	GZMK+ CD8	SNRPB
EIF3E	1.27e-06	-0.340516	0.397	0.579	0.0260859	3	GZMK+ CD8	EIF3E
PRRC2C	1.28e-06	-0.264676	0.505	0.701	0.0261843	3	GZMK+ CD8	PRRC2C
NCL.1	1.46e-06	-0.325892	0.583	0.757	0.0299775	3	GZMK+ CD8	NCL
HNRNPU.1	1.48e-06	-0.256831	0.522	0.715	0.0302425	3	GZMK+ CD8	HNRNPU
FLNA.1	1.7e-06	-0.404124	0.346	0.521	0.0347911	3	GZMK+ CD8	FLNA
TOMM20	1.9e-06	-0.277104	0.434	0.632	0.03899	3	GZMK+ CD8	TOMM20
ZFP36L1.2	2e-06	-0.436217	0.4	0.575	0.0409871	3	GZMK+ CD8	ZFP36L1
PLP2	2.56e-06	-0.2806	0.434	0.626	0.0524721	3	GZMK+ CD8	PLP2
UBB.2	3.25e-06	0.938931	0.885	0.944	0.0665854	3	GZMK+ CD8	UBB
RPS11.2	3.44e-06	-0.265923	0.824	0.94	0.0705379	3	GZMK+ CD8	RPS11
HNRNPA2B1.1	5e-06	0.441715	0.78	0.811	0.102478	3	GZMK+ CD8	HNRNPA2B1
HSPH1.2	5.09e-06	0.986783	0.559	0.547	0.104371	3	GZMK+ CD8	HSPH1
LY6E.3	6.4e-06	0.419762	0.593	0.515	0.131265	3	GZMK+ CD8	LY6E
RTRAF	7.01e-06	-0.26012	0.322	0.506	0.143728	3	GZMK+ CD8	RTRAF
CD3E	7.33e-06	0.367552	0.702	0.662	0.150245	3	GZMK+ CD8	CD3E
RAC2.2	8.79e-06	0.375236	0.664	0.619	0.180231	3	GZMK+ CD8	RAC2
MT2A.2	9.18e-06	-0.778947	0.661	0.758	0.188217	3	GZMK+ CD8	MT2A
MT-ND2.2	9.79e-06	0.322068	0.936	0.981	0.200766	3	GZMK+ CD8	MT-ND2
S100A4.3	9.85e-06	-0.272611	0.892	0.937	0.201992	3	GZMK+ CD8	S100A4
JUNB.1	1.03e-05	0.591204	0.759	0.765	0.210313	3	GZMK+ CD8	JUNB
ENO1.2	1.38e-05	-0.328843	0.42	0.587	0.282023	3	GZMK+ CD8	ENO1
TMEM50A	2.82e-05	-0.279841	0.353	0.521	0.578173	3	GZMK+ CD8	TMEM50A
CACYBP.1	2.9e-05	0.694985	0.522	0.49	0.593846	3	GZMK+ CD8	CACYBP
MT-ND1.1	7.09e-05	0.416428	0.942	0.979	1	3	GZMK+ CD8	MT-ND1
TPI1	0.000151592	-0.282941	0.414	0.564	1	3	GZMK+ CD8	TPI1
BTG2.3	0.000480715	0.671598	0.576	0.55	1	3	GZMK+ CD8	BTG2
HIST1H4C.1	0.00053295	-0.291272	0.383	0.511	1	3	GZMK+ CD8	HIST1H4C
PSME1.2	0.000805679	0.284831	0.644	0.63	1	3	GZMK+ CD8	PSME1
CLK1.2	0.000825699	0.51183	0.512	0.517	1	3	GZMK+ CD8	CLK1
CD81	0.000941283	0.39036	0.508	0.49	1	3	GZMK+ CD8	CD81
ISG15.3	0.00107102	-0.516283	0.563	0.702	1	3	GZMK+ CD8	ISG15
MT-CO3.1	0.00124388	0.35034	0.976	0.988	1	3	GZMK+ CD8	MT-CO3
DUSP2.2	0.00126335	0.629022	0.651	0.666	1	3	GZMK+ CD8	DUSP2
ZFP36L2.2	0.00143902	-0.432098	0.756	0.809	1	3	GZMK+ CD8	ZFP36L2
SRSF7.2	0.0014461	0.396551	0.82	0.88	1	3	GZMK+ CD8	SRSF7
RNF19A.2	0.0024885	-0.290612	0.431	0.541	1	3	GZMK+ CD8	RNF19A
TRA2B.2	0.00283621	0.473329	0.488	0.503	1	3	GZMK+ CD8	TRA2B
CD69.2	0.00402543	0.727475	0.681	0.728	1	3	GZMK+ CD8	CD69
DRAP1.3	0.00689091	0.295669	0.563	0.539	1	3	GZMK+ CD8	DRAP1
TUBA1A	0.00917283	0.709634	0.508	0.527	1	3	GZMK+ CD8	TUBA1A
HMGB1.2	0.00941204	0.277401	0.78	0.835	1	3	GZMK+ CD8	HMGB1
CTLA4	2.79e-217	2.39197	0.715	0.082	5.72e-213	4	Treg-1	CTLA4
TIGIT	5.16e-108	1.80919	0.736	0.203	1.06e-103	4	Treg-1	TIGIT
PMAIP1	1.08e-100	2.02943	0.685	0.182	2.22e-96	4	Treg-1	PMAIP1
BATF	2.38e-89	1.98208	0.851	0.394	4.88e-85	4	Treg-1	BATF
TNFRSF9	1.73e-81	1.48463	0.519	0.114	3.55e-77	4	Treg-1	TNFRSF9
ANXA1.4	2.73e-78	-2.2213	0.292	0.859	5.59e-74	4	Treg-1	ANXA1
ICOS	4.2e-64	1.69028	0.654	0.246	8.61e-60	4	Treg-1	ICOS
STAM	2.22e-61	1.30552	0.563	0.183	4.55e-57	4	Treg-1	STAM
CARD16	3.52e-56	1.55904	0.654	0.275	7.21e-52	4	Treg-1	CARD16
GBP2	3.55e-47	1.14099	0.583	0.23	7.27e-43	4	Treg-1	GBP2
CD27	3.81e-41	1.10147	0.576	0.245	7.82e-37	4	Treg-1	CD27
ARID5B.2	2.24e-40	1.07998	0.871	0.588	4.6e-36	4	Treg-1	ARID5B
RPS12.1	4.66e-40	-0.565994	0.969	0.996	9.56e-36	4	Treg-1	RPS12
TNFRSF18.1	5.83e-39	1.48772	0.725	0.456	1.2e-34	4	Treg-1	TNFRSF18
CACYBP.2	8.1e-39	1.11787	0.756	0.469	1.66e-34	4	Treg-1	CACYBP
CTSC	1.35e-38	1.38163	0.607	0.293	2.77e-34	4	Treg-1	CTSC
CORO1B	2.42e-38	1.07246	0.553	0.238	4.95e-34	4	Treg-1	CORO1B
TNFRSF4.1	1.31e-37	1.7643	0.722	0.424	2.68e-33	4	Treg-1	TNFRSF4
DUSP4.4	4.59e-35	1.22619	0.766	0.481	9.41e-31	4	Treg-1	DUSP4
RPL30.1	1.03e-33	-0.460044	0.966	0.99	2.12e-29	4	Treg-1	RPL30
RPS27A.1	4.58e-33	-0.499631	0.953	0.994	9.38e-29	4	Treg-1	RPS27A
SOD1.1	6.1e-33	0.959169	0.875	0.691	1.25e-28	4	Treg-1	SOD1
ZC3H12D	3.83e-31	0.939865	0.515	0.234	7.84e-27	4	Treg-1	ZC3H12D
BTG3	5.42e-31	0.915355	0.532	0.242	1.11e-26	4	Treg-1	BTG3
SAT1.1	2.2e-30	1.05384	0.875	0.745	4.5e-26	4	Treg-1	SAT1
NAMPT.3	2.69e-30	0.892671	0.753	0.49	5.52e-26	4	Treg-1	NAMPT
UBE2B.1	1.48e-29	0.944175	0.817	0.617	3.03e-25	4	Treg-1	UBE2B
RGS1	1.81e-29	1.27785	0.634	0.338	3.71e-25	4	Treg-1	RGS1
DUSP10	4.24e-29	0.877897	0.515	0.241	8.69e-25	4	Treg-1	DUSP10
ZFP36L2.3	5.46e-29	-1.12892	0.614	0.822	1.12e-24	4	Treg-1	ZFP36L2
HLA-DRB1.1	7.11e-28	0.823821	0.637	0.322	1.46e-23	4	Treg-1	HLA-DRB1
GADD45A	2.06e-27	1.3588	0.583	0.312	4.22e-23	4	Treg-1	GADD45A
TYMP	2.81e-26	1.11759	0.624	0.373	5.76e-22	4	Treg-1	TYMP
UGP2	6.98e-26	0.93345	0.576	0.315	1.43e-21	4	Treg-1	UGP2
RPL14.1	9.65e-26	-0.414966	0.949	0.989	1.98e-21	4	Treg-1	RPL14
VIM.4	3.07e-25	-1.03199	0.922	0.968	6.28e-21	4	Treg-1	VIM
RAB11FIP1.1	1.3e-24	0.922908	0.586	0.349	2.67e-20	4	Treg-1	RAB11FIP1
CD74.4	2.45e-24	0.864598	0.739	0.496	5.03e-20	4	Treg-1	CD74
IL7R.3	9.42e-24	-1.13151	0.644	0.785	1.93e-19	4	Treg-1	IL7R
RPL23A.2	1.26e-23	-0.476358	0.953	0.987	2.59e-19	4	Treg-1	RPL23A
PRDM2	7.02e-23	0.967093	0.583	0.351	1.44e-18	4	Treg-1	PRDM2
CYTIP.1	1.3e-22	0.814483	0.78	0.648	2.66e-18	4	Treg-1	CYTIP
HERPUD1.1	1.34e-22	0.826891	0.736	0.523	2.75e-18	4	Treg-1	HERPUD1
PIM3.2	2.62e-22	0.975889	0.739	0.528	5.36e-18	4	Treg-1	PIM3
TANK	1.61e-21	0.966767	0.631	0.423	3.31e-17	4	Treg-1	TANK
CD69.3	2.42e-21	-0.934083	0.515	0.744	4.97e-17	4	Treg-1	CD69
UBC.3	2.51e-21	0.545894	1	0.982	5.15e-17	4	Treg-1	UBC
OAZ1.1	3.92e-21	0.63563	0.932	0.867	8.03e-17	4	Treg-1	OAZ1
CYTOR	7.77e-21	0.768558	0.542	0.301	1.59e-16	4	Treg-1	CYTOR
FOS.2	5.72e-19	-1.17038	0.471	0.679	1.17e-14	4	Treg-1	FOS
JMY	6.28e-19	0.730265	0.529	0.293	1.29e-14	4	Treg-1	JMY
NFE2L2.1	8.38e-19	0.668206	0.695	0.47	1.72e-14	4	Treg-1	NFE2L2
MCL1.3	1.79e-18	-0.873019	0.563	0.712	3.68e-14	4	Treg-1	MCL1
MYL12A.3	1.84e-18	-0.675738	0.763	0.906	3.78e-14	4	Treg-1	MYL12A
TGFB1.3	3.23e-18	-0.864018	0.359	0.593	6.61e-14	4	Treg-1	TGFB1
PPP1R2	3.81e-18	0.847536	0.705	0.557	7.81e-14	4	Treg-1	PPP1R2
RPS14.1	8.12e-18	-0.366364	0.969	0.994	1.66e-13	4	Treg-1	RPS14
RPS15A.1	9.15e-18	-0.33654	0.963	0.993	1.88e-13	4	Treg-1	RPS15A
GLRX	1.07e-17	0.742908	0.519	0.31	2.18e-13	4	Treg-1	GLRX
RPS13.2	1.23e-17	-0.391719	0.949	0.978	2.52e-13	4	Treg-1	RPS13
RPL41	2.26e-17	-0.323455	0.98	0.996	4.63e-13	4	Treg-1	RPL41
PPM1G	2.37e-17	0.787469	0.559	0.367	4.85e-13	4	Treg-1	PPM1G
HSP90AB1.1	3.08e-17	0.603314	0.976	0.901	6.31e-13	4	Treg-1	HSP90AB1
RPS27.1	4.14e-17	-0.340337	0.976	0.997	8.5e-13	4	Treg-1	RPS27
KLF6.2	4.5e-17	0.664834	0.932	0.825	9.22e-13	4	Treg-1	KLF6
NOP58	4.82e-17	0.822314	0.508	0.301	9.89e-13	4	Treg-1	NOP58
TTC39C	5.98e-17	0.75159	0.559	0.367	1.23e-12	4	Treg-1	TTC39C
RPS21.1	6.12e-17	-0.450796	0.936	0.972	1.25e-12	4	Treg-1	RPS21
RPS29.2	6.37e-17	-0.389506	0.976	0.992	1.31e-12	4	Treg-1	RPS29
ZFAND5	9.2e-17	0.909267	0.505	0.312	1.89e-12	4	Treg-1	ZFAND5
RPL34.2	1.89e-16	-0.31162	0.976	0.993	3.87e-12	4	Treg-1	RPL34
RPS3A.2	2.06e-16	-0.365729	0.946	0.986	4.22e-12	4	Treg-1	RPS3A
S100A11.3	3.36e-16	-0.845304	0.61	0.758	6.89e-12	4	Treg-1	S100A11
RPL21.2	4.2e-16	-0.355199	0.959	0.986	8.61e-12	4	Treg-1	RPL21
DNAJA1.3	1.01e-15	0.714993	0.827	0.744	2.07e-11	4	Treg-1	DNAJA1
REL.3	1.24e-15	0.689444	0.841	0.674	2.54e-11	4	Treg-1	REL
RPS23.1	2.18e-15	-0.323058	0.973	0.992	4.46e-11	4	Treg-1	RPS23
IFITM2.2	2.19e-15	-0.749588	0.549	0.723	4.5e-11	4	Treg-1	IFITM2
RPS3.1	2.43e-15	-0.33109	0.963	0.989	4.99e-11	4	Treg-1	RPS3
RPL3.1	3.16e-15	-0.359637	0.966	0.985	6.48e-11	4	Treg-1	RPL3
CD99.1	4.02e-15	-0.592906	0.576	0.755	8.25e-11	4	Treg-1	CD99
RPL35A.1	4.03e-15	-0.317908	0.963	0.987	8.26e-11	4	Treg-1	RPL35A
MBP.3	4.81e-15	-0.724369	0.42	0.617	9.87e-11	4	Treg-1	MBP
EEF1A1.3	4.99e-15	-0.325885	0.976	0.997	1.02e-10	4	Treg-1	EEF1A1
PABPC1.3	6.04e-15	-0.658787	0.725	0.814	1.24e-10	4	Treg-1	PABPC1
RPL13.1	1.29e-14	-0.294787	0.983	0.996	2.65e-10	4	Treg-1	RPL13
RPS25.1	1.43e-14	-0.328382	0.953	0.986	2.93e-10	4	Treg-1	RPS25
RHOG	1.99e-14	0.681507	0.593	0.428	4.07e-10	4	Treg-1	RHOG
NSD3.1	3.08e-14	0.721453	0.695	0.545	6.31e-10	4	Treg-1	NSD3
GAPDH.1	1.02e-13	0.607624	0.936	0.934	2.08e-09	4	Treg-1	GAPDH
DNAJB6.2	2.34e-13	0.550367	0.776	0.597	4.8e-09	4	Treg-1	DNAJB6
CLEC2D.2	2.61e-13	0.719292	0.719	0.572	5.36e-09	4	Treg-1	CLEC2D
RPL10.1	7.6e-13	-0.266986	0.99	0.996	1.56e-08	4	Treg-1	RPL10
ADGRE5.2	9.29e-13	-0.680861	0.295	0.5	1.9e-08	4	Treg-1	ADGRE5
DOK2	1.01e-12	0.668728	0.522	0.346	2.07e-08	4	Treg-1	DOK2
SAMSN1.3	1.03e-12	0.530292	0.814	0.689	2.12e-08	4	Treg-1	SAMSN1
RORA.4	1.2e-12	0.587156	0.715	0.528	2.47e-08	4	Treg-1	RORA
C9orf16.3	1.21e-12	0.62343	0.695	0.551	2.48e-08	4	Treg-1	C9orf16
HLA-A	1.35e-12	0.480584	0.986	0.993	2.76e-08	4	Treg-1	HLA-A
SLC2A3.4	1.57e-12	-0.772503	0.42	0.587	3.22e-08	4	Treg-1	SLC2A3
IL32.3	1.6e-12	0.505158	0.932	0.884	3.28e-08	4	Treg-1	IL32
RPS10.2	2.02e-12	-0.392098	0.885	0.942	4.15e-08	4	Treg-1	RPS10
RPS24	2.51e-12	-0.28116	0.966	0.991	5.15e-08	4	Treg-1	RPS24
RPS27L	2.96e-12	0.665991	0.542	0.383	6.06e-08	4	Treg-1	RPS27L
EEF1B2.1	3.25e-12	-0.407927	0.814	0.929	6.66e-08	4	Treg-1	EEF1B2
CFLAR	3.5e-12	0.575323	0.508	0.333	7.18e-08	4	Treg-1	CFLAR
COX5A	4.03e-12	0.648429	0.529	0.367	8.26e-08	4	Treg-1	COX5A
RPS4X.2	4.21e-12	-0.28984	0.959	0.988	8.64e-08	4	Treg-1	RPS4X
ENO1.3	4.29e-12	0.613083	0.675	0.564	8.79e-08	4	Treg-1	ENO1
MSN	4.73e-12	-0.618479	0.366	0.558	9.71e-08	4	Treg-1	MSN
RPL9.1	6.39e-12	-0.292036	0.939	0.985	1.31e-07	4	Treg-1	RPL9
PPP1R15A.1	7.65e-12	0.496938	0.902	0.776	1.57e-07	4	Treg-1	PPP1R15A
RPL36A.1	7.84e-12	-0.479015	0.681	0.803	1.61e-07	4	Treg-1	RPL36A
RPL7A	9.41e-12	-0.286287	0.946	0.988	1.93e-07	4	Treg-1	RPL7A
ARL4C.3	1.04e-11	-0.578193	0.692	0.806	2.13e-07	4	Treg-1	ARL4C
RPLP2.1	1.16e-11	-0.307394	0.959	0.98	2.38e-07	4	Treg-1	RPLP2
TUBA4A.3	1.27e-11	-0.77539	0.383	0.565	2.6e-07	4	Treg-1	TUBA4A
NR3C1.2	1.62e-11	-0.78443	0.464	0.613	3.32e-07	4	Treg-1	NR3C1
TPT1.2	2.01e-11	-0.283885	0.99	0.994	4.12e-07	4	Treg-1	TPT1
ATP5IF1.2	2.96e-11	0.450976	0.661	0.483	6.06e-07	4	Treg-1	ATP5IF1
SRP14.1	8.8e-11	0.33709	0.878	0.854	1.8e-06	4	Treg-1	SRP14
HSP90AA1.3	1.74e-10	0.625587	0.976	0.96	3.58e-06	4	Treg-1	HSP90AA1
RPL38.1	2.17e-10	-0.331511	0.898	0.965	4.45e-06	4	Treg-1	RPL38
RPL27.1	2.39e-10	-0.291187	0.912	0.967	4.89e-06	4	Treg-1	RPL27
PSMD8	2.92e-10	0.500409	0.569	0.438	5.98e-06	4	Treg-1	PSMD8
HCST.4	2.99e-10	-0.528801	0.729	0.833	6.13e-06	4	Treg-1	HCST
CREM.2	3.08e-10	0.445626	0.837	0.679	6.32e-06	4	Treg-1	CREM
IRF1	4.38e-10	0.580014	0.505	0.341	8.98e-06	4	Treg-1	IRF1
MT-CO3.2	5.62e-10	-0.47423	0.976	0.988	1.15e-05	4	Treg-1	MT-CO3
BIRC3.3	6.21e-10	0.418902	0.756	0.613	1.27e-05	4	Treg-1	BIRC3
RPS19.2	6.44e-10	-0.268496	0.98	0.993	1.32e-05	4	Treg-1	RPS19
TMSB10.3	7.54e-10	0.315033	0.993	0.992	1.55e-05	4	Treg-1	TMSB10
PARK7.2	1.13e-09	0.519932	0.62	0.519	2.32e-05	4	Treg-1	PARK7
PTGER4.3	1.25e-09	-0.513902	0.356	0.544	2.56e-05	4	Treg-1	PTGER4
RHOH.1	2.47e-09	0.556631	0.586	0.449	5.06e-05	4	Treg-1	RHOH
RAP1A	2.72e-09	0.450341	0.515	0.37	5.57e-05	4	Treg-1	RAP1A
CD63.3	3.3e-09	-0.606849	0.39	0.54	6.76e-05	4	Treg-1	CD63
S100A10.3	4.57e-09	-0.523647	0.878	0.922	9.37e-05	4	Treg-1	S100A10
SPOCK2.4	5.16e-09	0.517062	0.658	0.534	0.000105696	4	Treg-1	SPOCK2
STK17B.1	6.01e-09	0.47871	0.759	0.721	0.000123134	4	Treg-1	STK17B
PKM	6.78e-09	0.622749	0.556	0.447	0.000138911	4	Treg-1	PKM
NDUFA13	8.53e-09	0.422542	0.556	0.423	0.000174909	4	Treg-1	NDUFA13
SERPINB9	1.17e-08	0.467341	0.502	0.351	0.000240605	4	Treg-1	SERPINB9
JAK1.1	1.22e-08	0.547332	0.644	0.553	0.000249823	4	Treg-1	JAK1
PAK2	1.23e-08	0.393091	0.542	0.386	0.000252993	4	Treg-1	PAK2
PBXIP1	1.5e-08	0.545519	0.522	0.409	0.000307903	4	Treg-1	PBXIP1
GPR183.4	1.67e-08	-0.818258	0.441	0.554	0.000341481	4	Treg-1	GPR183
AC058791.1.1	1.88e-08	0.544872	0.519	0.376	0.000386318	4	Treg-1	AC058791.1
RPL31.1	2.52e-08	-0.358264	0.739	0.844	0.000516081	4	Treg-1	RPL31
TSPYL2.2	2.58e-08	0.594085	0.59	0.462	0.000529211	4	Treg-1	TSPYL2
HIST1H4C.2	3.05e-08	-0.664913	0.366	0.512	0.000626095	4	Treg-1	HIST1H4C
RPL27A.2	3.28e-08	-0.300363	0.936	0.977	0.000671511	4	Treg-1	RPL27A
GPBP1.3	4.69e-08	0.410653	0.79	0.653	0.00096183	4	Treg-1	GPBP1
SMAP2.2	5.15e-08	0.436107	0.668	0.561	0.00105582	4	Treg-1	SMAP2
COX8A.2	5.9e-08	0.348803	0.651	0.522	0.00121049	4	Treg-1	COX8A
CIRBP.2	6.28e-08	0.31181	0.79	0.72	0.00128669	4	Treg-1	CIRBP
MT-ND3.2	6.83e-08	-0.339445	0.973	0.983	0.00139939	4	Treg-1	MT-ND3
TOMM7.1	9.84e-08	-0.316287	0.78	0.875	0.00201653	4	Treg-1	TOMM7
TNFRSF1B.3	1.16e-07	0.407284	0.634	0.504	0.00237812	4	Treg-1	TNFRSF1B
FYN	1.38e-07	0.419542	0.658	0.558	0.00283081	4	Treg-1	FYN
ZFP36.3	1.39e-07	-0.487532	0.736	0.808	0.0028571	4	Treg-1	ZFP36
H3F3A	1.41e-07	0.29496	0.908	0.908	0.00289378	4	Treg-1	H3F3A
SUMO2.1	1.83e-07	0.292205	0.841	0.782	0.00375224	4	Treg-1	SUMO2
RPL22.2	1.87e-07	-0.254618	0.915	0.959	0.00383661	4	Treg-1	RPL22
HSPH1.3	3.7e-07	0.4804	0.664	0.537	0.0075881	4	Treg-1	HSPH1
HLA-E	5.52e-07	0.265631	0.959	0.957	0.0113171	4	Treg-1	HLA-E
STAT3	8.79e-07	0.420039	0.573	0.463	0.0180289	4	Treg-1	STAT3
S100A4.4	9.55e-07	0.335901	0.939	0.932	0.0195764	4	Treg-1	S100A4
PFN1.2	9.86e-07	0.337186	0.898	0.881	0.0202131	4	Treg-1	PFN1
TRBC1	1.09e-06	0.563984	0.566	0.459	0.0223344	4	Treg-1	TRBC1
UQCR10	1.17e-06	0.352868	0.532	0.407	0.0239075	4	Treg-1	UQCR10
CD2.1	1.87e-06	0.420446	0.759	0.686	0.038397	4	Treg-1	CD2
RNF7	2.32e-06	0.303417	0.529	0.404	0.0474644	4	Treg-1	RNF7
CD7	2.4e-06	0.547003	0.539	0.433	0.0491911	4	Treg-1	CD7
CD48	2.42e-06	-0.362015	0.573	0.687	0.0495343	4	Treg-1	CD48
TERF2IP	2.45e-06	0.357698	0.546	0.432	0.0501851	4	Treg-1	TERF2IP
MT-ND1.2	2.52e-06	-0.329659	0.959	0.978	0.0516283	4	Treg-1	MT-ND1
NPM1.1	2.95e-06	0.273689	0.925	0.908	0.0604112	4	Treg-1	NPM1
RPL17	3.16e-06	-0.364589	0.458	0.581	0.0648365	4	Treg-1	RPL17
SUB1.1	3.2e-06	0.352197	0.837	0.82	0.0656186	4	Treg-1	SUB1
SON	3.38e-06	0.327139	0.753	0.673	0.0692734	4	Treg-1	SON
HSPA5.2	3.76e-06	-0.479301	0.58	0.669	0.0770008	4	Treg-1	HSPA5
NOP53.1	5.05e-06	-0.268302	0.681	0.791	0.103481	4	Treg-1	NOP53
GNG2	5.38e-06	0.376622	0.539	0.437	0.110333	4	Treg-1	GNG2
ZC3HAV1	7.77e-06	0.470367	0.549	0.439	0.159216	4	Treg-1	ZC3HAV1
YWHAB	7.81e-06	0.352112	0.797	0.726	0.160112	4	Treg-1	YWHAB
ARL6IP5.1	1.04e-05	0.431413	0.614	0.531	0.21252	4	Treg-1	ARL6IP5
COX5B	1.08e-05	0.273297	0.688	0.599	0.221189	4	Treg-1	COX5B
CST7.3	1.11e-05	-0.555088	0.444	0.546	0.226801	4	Treg-1	CST7
PFDN2	1.12e-05	0.377214	0.529	0.437	0.229111	4	Treg-1	PFDN2
MBNL1	1.24e-05	0.366061	0.695	0.63	0.255136	4	Treg-1	MBNL1
USP15	1.35e-05	0.3698	0.546	0.46	0.277215	4	Treg-1	USP15
CCNL1	1.39e-05	0.37005	0.681	0.594	0.285355	4	Treg-1	CCNL1
NFKBIA.1	1.62e-05	0.492057	0.732	0.636	0.331487	4	Treg-1	NFKBIA
UXT	1.66e-05	-0.319778	0.424	0.548	0.339708	4	Treg-1	UXT
CD53	1.67e-05	-0.351847	0.403	0.539	0.341996	4	Treg-1	CD53
CLK1.3	2.05e-05	0.379556	0.6	0.509	0.421119	4	Treg-1	CLK1
HSPD1.2	2.81e-05	0.603914	0.739	0.675	0.575678	4	Treg-1	HSPD1
DNAJB1.3	3.02e-05	0.341787	0.763	0.641	0.619724	4	Treg-1	DNAJB1
MT-ND2.3	3.4e-05	-0.251389	0.969	0.978	0.697555	4	Treg-1	MT-ND2
EZR.4	4.25e-05	-0.555497	0.78	0.761	0.870425	4	Treg-1	EZR
CYCS	5.44e-05	0.334415	0.644	0.592	1	4	Treg-1	CYCS
TRBC2	5.69e-05	0.425446	0.753	0.703	1	4	Treg-1	TRBC2
IFITM1.3	6e-05	-0.465889	0.437	0.559	1	4	Treg-1	IFITM1
EPC1	6.05e-05	0.401707	0.522	0.427	1	4	Treg-1	EPC1
CYBA.3	6.21e-05	-0.298749	0.756	0.847	1	4	Treg-1	CYBA
HSPE1.4	7.91e-05	0.467486	0.807	0.757	1	4	Treg-1	HSPE1
RPL22L1.1	8.02e-05	0.302501	0.603	0.538	1	4	Treg-1	RPL22L1
CUTA	9.69e-05	0.306684	0.559	0.478	1	4	Treg-1	CUTA
SLC3A2.3	0.000115003	0.281667	0.712	0.622	1	4	Treg-1	SLC3A2
COPE	0.000129586	0.304629	0.539	0.462	1	4	Treg-1	COPE
CORO1A.4	0.000135119	0.250945	0.729	0.653	1	4	Treg-1	CORO1A
HSP90B1.2	0.000158787	-0.368746	0.539	0.63	1	4	Treg-1	HSP90B1
PSMB8	0.000169007	0.275007	0.508	0.408	1	4	Treg-1	PSMB8
SCAND1	0.000182561	0.438224	0.532	0.458	1	4	Treg-1	SCAND1
ATP5F1D.2	0.00021098	0.283425	0.651	0.568	1	4	Treg-1	ATP5F1D
ISG15.4	0.000211067	0.529824	0.732	0.686	1	4	Treg-1	ISG15
LCP1.1	0.000231675	-0.271581	0.634	0.72	1	4	Treg-1	LCP1
FLNA.2	0.000243621	-0.38256	0.427	0.513	1	4	Treg-1	FLNA
EML4.2	0.000291163	-0.342603	0.58	0.65	1	4	Treg-1	EML4
RSRC2.1	0.000303107	0.353996	0.688	0.638	1	4	Treg-1	RSRC2
GADD45B.3	0.000331837	-0.303504	0.397	0.5	1	4	Treg-1	GADD45B
YWHAQ.2	0.000336521	-0.321478	0.407	0.507	1	4	Treg-1	YWHAQ
TRAC.2	0.000345109	0.323768	0.708	0.671	1	4	Treg-1	TRAC
RNF19A.3	0.000362465	-0.359125	0.458	0.539	1	4	Treg-1	RNF19A
COTL1.2	0.000363195	0.252156	0.641	0.529	1	4	Treg-1	COTL1
UBE2D2.1	0.00039055	0.276707	0.569	0.494	1	4	Treg-1	UBE2D2
TXNIP.3	0.000394907	-0.498394	0.498	0.57	1	4	Treg-1	TXNIP
GMFG.2	0.000399336	0.26208	0.675	0.611	1	4	Treg-1	GMFG
NOL7	0.000431653	0.284619	0.549	0.46	1	4	Treg-1	NOL7
NR4A2.3	0.0004796	-0.330286	0.427	0.509	1	4	Treg-1	NR4A2
ISG20.2	0.000520732	0.354354	0.708	0.692	1	4	Treg-1	ISG20
APRT.2	0.000521767	0.256659	0.641	0.591	1	4	Treg-1	APRT
LSP1	0.000637445	0.271536	0.525	0.444	1	4	Treg-1	LSP1
RGS10	0.000654279	0.267581	0.525	0.438	1	4	Treg-1	RGS10
TAF1D	0.000662774	0.361704	0.597	0.53	1	4	Treg-1	TAF1D
LRRFIP1.3	0.000844022	-0.277942	0.583	0.655	1	4	Treg-1	LRRFIP1
LTB.2	0.000896116	0.317427	0.681	0.62	1	4	Treg-1	LTB
ANP32B.2	0.00106225	0.287366	0.62	0.568	1	4	Treg-1	ANP32B
FTH1.3	0.00109195	-0.629098	0.966	0.972	1	4	Treg-1	FTH1
PRDX1.1	0.00120889	0.351122	0.695	0.634	1	4	Treg-1	PRDX1
IL2RG	0.00128585	0.309907	0.542	0.482	1	4	Treg-1	IL2RG
SERBP1.1	0.00164837	0.337814	0.651	0.622	1	4	Treg-1	SERBP1
IER2.3	0.00171416	-0.259481	0.441	0.547	1	4	Treg-1	IER2
JPT1.2	0.00194473	0.27429	0.566	0.493	1	4	Treg-1	JPT1
NDUFS5	0.00195008	0.254407	0.671	0.626	1	4	Treg-1	NDUFS5
NDUFV2.2	0.00209467	0.295466	0.617	0.578	1	4	Treg-1	NDUFV2
CXCR4.2	0.0021022	-0.426593	0.668	0.723	1	4	Treg-1	CXCR4
CDV3.1	0.0021824	0.31273	0.59	0.527	1	4	Treg-1	CDV3
PAIP2	0.00244843	0.265442	0.532	0.477	1	4	Treg-1	PAIP2
SFPQ.2	0.00263419	0.253743	0.6	0.537	1	4	Treg-1	SFPQ
ST13	0.00327028	0.279909	0.546	0.47	1	4	Treg-1	ST13
HMGB2	0.00380952	0.263291	0.566	0.51	1	4	Treg-1	HMGB2
EIF5.2	0.00417889	0.254508	0.631	0.58	1	4	Treg-1	EIF5
FAM177A1.3	0.0043177	-0.301434	0.485	0.563	1	4	Treg-1	FAM177A1
ELF1.3	0.0077535	0.269579	0.695	0.65	1	4	Treg-1	ELF1
CCR6	8.42e-68	1.1251	0.533	0.131	1.73e-63	5	CD161+ Mem	CCR6
LGALS3.1	2.9e-67	1.44719	0.869	0.42	5.94e-63	5	CD161+ Mem	LGALS3
KLRB1	7.8e-57	1.60446	0.533	0.157	1.6e-52	5	CD161+ Mem	KLRB1
BATF.1	1.1e-53	1.1165	0.828	0.399	2.25e-49	5	CD161+ Mem	BATF
RORA.5	1.09e-46	1.08431	0.865	0.517	2.23e-42	5	CD161+ Mem	RORA
PLIN2.1	9.36e-43	1.51125	0.726	0.365	1.92e-38	5	CD161+ Mem	PLIN2
S100A6.2	3.67e-42	0.870393	0.982	0.926	7.52e-38	5	CD161+ Mem	S100A6
LMO4	3.47e-40	1.13923	0.529	0.201	7.11e-36	5	CD161+ Mem	LMO4
RBPJ.1	5.75e-39	1.03884	0.675	0.322	1.18e-34	5	CD161+ Mem	RBPJ
AHR	7.55e-35	0.918153	0.664	0.319	1.55e-30	5	CD161+ Mem	AHR
PDE4D	9.08e-29	0.806843	0.529	0.233	1.86e-24	5	CD161+ Mem	PDE4D
ANXA2	1.56e-26	0.839635	0.832	0.581	3.2e-22	5	CD161+ Mem	ANXA2
SQSTM1.3	2.95e-26	0.720943	0.92	0.711	6.06e-22	5	CD161+ Mem	SQSTM1
IKZF3	2.32e-23	0.798241	0.588	0.301	4.75e-19	5	CD161+ Mem	IKZF3
NR3C1.3	1.56e-22	0.744586	0.825	0.581	3.19e-18	5	CD161+ Mem	NR3C1
S100A4.5	1.94e-22	0.548965	0.993	0.928	3.98e-18	5	CD161+ Mem	S100A4
NINJ1	4.66e-22	0.747353	0.599	0.32	9.56e-18	5	CD161+ Mem	NINJ1
CCDC107	2.4e-21	0.75184	0.686	0.412	4.92e-17	5	CD161+ Mem	CCDC107
SPOCK2.5	4.83e-21	0.641726	0.792	0.523	9.91e-17	5	CD161+ Mem	SPOCK2
G3BP2.3	5.36e-21	0.68463	0.803	0.564	1.1e-16	5	CD161+ Mem	G3BP2
FNBP1.2	2.6e-20	0.612053	0.799	0.544	5.34e-16	5	CD161+ Mem	FNBP1
NDUFV2.3	4.64e-20	0.636086	0.796	0.563	9.51e-16	5	CD161+ Mem	NDUFV2
TGFB1.4	3e-19	0.618132	0.818	0.553	6.16e-15	5	CD161+ Mem	TGFB1
ANKRD12.3	4.16e-19	0.672282	0.894	0.704	8.53e-15	5	CD161+ Mem	ANKRD12
ANXA5	1.2e-18	0.690548	0.635	0.368	2.45e-14	5	CD161+ Mem	ANXA5
OSTF1	2.19e-18	0.615198	0.573	0.322	4.5e-14	5	CD161+ Mem	OSTF1
VIM.5	2.62e-18	0.514929	0.989	0.962	5.36e-14	5	CD161+ Mem	VIM
TXN.2	2.92e-18	0.722726	0.796	0.582	5.99e-14	5	CD161+ Mem	TXN
TNFRSF18.2	3.3e-18	0.404857	0.752	0.456	6.77e-14	5	CD161+ Mem	TNFRSF18
JAML	3.9e-18	0.539265	0.533	0.276	8e-14	5	CD161+ Mem	JAML
GAPDH.2	1.67e-17	0.53413	0.985	0.93	3.42e-13	5	CD161+ Mem	GAPDH
EEF1A1.4	9e-17	0.271773	0.996	0.995	1.85e-12	5	CD161+ Mem	EEF1A1
GPX4.2	2.19e-16	0.483359	0.836	0.612	4.49e-12	5	CD161+ Mem	GPX4
MRPS6	5.43e-16	0.71137	0.569	0.35	1.11e-11	5	CD161+ Mem	MRPS6
MBP.4	6.45e-16	0.535687	0.796	0.584	1.32e-11	5	CD161+ Mem	MBP
METTL9	8.44e-16	0.575719	0.566	0.327	1.73e-11	5	CD161+ Mem	METTL9
IFITM1.4	1.12e-15	-1.15332	0.387	0.562	2.29e-11	5	CD161+ Mem	IFITM1
TIPARP.3	1.47e-15	0.506471	0.73	0.46	3.02e-11	5	CD161+ Mem	TIPARP
LY6E.4	2.05e-15	-1.17241	0.343	0.537	4.21e-11	5	CD161+ Mem	LY6E
SLC25A3.1	5.4e-15	0.470361	0.861	0.676	1.11e-10	5	CD161+ Mem	SLC25A3
SARAF.3	1.24e-14	0.431218	0.953	0.838	2.55e-10	5	CD161+ Mem	SARAF
DNAJB1.4	2.34e-14	-1.97816	0.555	0.66	4.8e-10	5	CD161+ Mem	DNAJB1
RNASET2	4.53e-14	0.529307	0.555	0.33	9.29e-10	5	CD161+ Mem	RNASET2
KDSR	5.32e-14	0.478164	0.511	0.287	1.09e-09	5	CD161+ Mem	KDSR
ANKRD28.2	5.9e-14	0.378955	0.65	0.376	1.21e-09	5	CD161+ Mem	ANKRD28
ATP1B3.1	2.63e-13	0.692184	0.562	0.358	5.39e-09	5	CD161+ Mem	ATP1B3
RPS24.1	3.83e-13	-0.286621	0.989	0.989	7.86e-09	5	CD161+ Mem	RPS24
JUN.3	5.93e-13	-1.49913	0.456	0.613	1.22e-08	5	CD161+ Mem	JUN
EML4.3	9.43e-13	0.430177	0.847	0.626	1.93e-08	5	CD161+ Mem	EML4
FOS.3	9.54e-13	-1.10074	0.529	0.673	1.96e-08	5	CD161+ Mem	FOS
NDUFA6	1.22e-12	0.382122	0.584	0.341	2.51e-08	5	CD161+ Mem	NDUFA6
CUTA.1	1.33e-12	0.504755	0.686	0.467	2.73e-08	5	CD161+ Mem	CUTA
LMNA.4	1.43e-12	0.325426	0.978	0.792	2.93e-08	5	CD161+ Mem	LMNA
SPTAN1	1.73e-12	0.537316	0.635	0.414	3.54e-08	5	CD161+ Mem	SPTAN1
UBC.4	1.76e-12	0.367251	0.993	0.983	3.62e-08	5	CD161+ Mem	UBC
PSMB9.3	2.01e-12	-0.863331	0.343	0.505	4.11e-08	5	CD161+ Mem	PSMB9
FLNA.3	4.7e-12	0.457957	0.704	0.489	9.64e-08	5	CD161+ Mem	FLNA
SURF4	5.12e-12	0.445395	0.507	0.301	1.05e-07	5	CD161+ Mem	SURF4
ILF2	6.31e-12	0.41911	0.558	0.339	1.29e-07	5	CD161+ Mem	ILF2
RAP1B.1	9.24e-12	0.490149	0.777	0.611	1.89e-07	5	CD161+ Mem	RAP1B
OAZ1.2	1.09e-11	0.373598	0.931	0.868	2.23e-07	5	CD161+ Mem	OAZ1
SELENOK.3	4.68e-11	0.330739	0.901	0.705	9.6e-07	5	CD161+ Mem	SELENOK
NAMPT.4	7.75e-11	0.413722	0.723	0.495	1.59e-06	5	CD161+ Mem	NAMPT
GADD45B.4	9.76e-11	-1.01341	0.336	0.504	2e-06	5	CD161+ Mem	GADD45B
COTL1.3	1.08e-10	0.435285	0.715	0.523	2.21e-06	5	CD161+ Mem	COTL1
DUSP4.5	1.12e-10	0.368097	0.715	0.487	2.3e-06	5	CD161+ Mem	DUSP4
DYNLL1.1	2.66e-10	0.408883	0.887	0.721	5.46e-06	5	CD161+ Mem	DYNLL1
GNAS.1	3.61e-10	0.337332	0.931	0.806	7.4e-06	5	CD161+ Mem	GNAS
CCNI.1	4.22e-10	0.403585	0.85	0.692	8.66e-06	5	CD161+ Mem	CCNI
TNFRSF1B.4	4.44e-10	0.353585	0.712	0.499	9.11e-06	5	CD161+ Mem	TNFRSF1B
RPL13A.2	4.78e-10	-0.446759	0.953	0.936	9.8e-06	5	CD161+ Mem	RPL13A
PTGER4.4	4.97e-10	0.457264	0.723	0.512	1.02e-05	5	CD161+ Mem	PTGER4
RPL4.2	5.9e-10	0.357612	0.945	0.842	1.21e-05	5	CD161+ Mem	RPL4
CREM.3	6.49e-10	0.401754	0.872	0.677	1.33e-05	5	CD161+ Mem	CREM
ISCU	6.79e-10	0.363433	0.65	0.438	1.39e-05	5	CD161+ Mem	ISCU
ETF1	1.23e-09	0.368998	0.504	0.311	2.53e-05	5	CD161+ Mem	ETF1
CST7.4	1.28e-09	-0.785786	0.391	0.55	2.62e-05	5	CD161+ Mem	CST7
FAM129A.2	1.61e-09	0.406034	0.653	0.448	3.31e-05	5	CD161+ Mem	FAM129A
SELENOT	1.68e-09	0.405617	0.551	0.367	3.44e-05	5	CD161+ Mem	SELENOT
RPL37A.1	1.87e-09	-0.311848	0.978	0.978	3.83e-05	5	CD161+ Mem	RPL37A
RAN.1	1.95e-09	0.419145	0.847	0.696	4e-05	5	CD161+ Mem	RAN
PAK2.1	2.13e-09	0.382856	0.577	0.384	4.38e-05	5	CD161+ Mem	PAK2
ICAM3	2.35e-09	0.319397	0.595	0.384	4.82e-05	5	CD161+ Mem	ICAM3
TNFRSF4.2	2.43e-09	0.344725	0.613	0.435	4.97e-05	5	CD161+ Mem	TNFRSF4
EFHD2	3.15e-09	0.356556	0.566	0.362	6.46e-05	5	CD161+ Mem	EFHD2
CYTH1	3.28e-09	0.406609	0.518	0.347	6.73e-05	5	CD161+ Mem	CYTH1
RPL27A.3	3.44e-09	-0.344047	0.971	0.974	7.06e-05	5	CD161+ Mem	RPL27A
PKM.1	4.07e-09	0.355737	0.639	0.441	8.35e-05	5	CD161+ Mem	PKM
PEBP1	4.32e-09	0.343352	0.704	0.5	8.86e-05	5	CD161+ Mem	PEBP1
PRDX1.2	5.39e-09	0.444514	0.788	0.627	0.00011048	5	CD161+ Mem	PRDX1
ALOX5AP.1	5.86e-09	0.321125	0.715	0.505	0.000120177	5	CD161+ Mem	ALOX5AP
YBX1.1	6.42e-09	0.337951	0.894	0.822	0.000131615	5	CD161+ Mem	YBX1
PDCD4.1	1.03e-08	0.359844	0.635	0.455	0.000211354	5	CD161+ Mem	PDCD4
ITK	1.04e-08	0.295746	0.526	0.326	0.000213146	5	CD161+ Mem	ITK
VDAC1	1.27e-08	0.355783	0.544	0.361	0.000261	5	CD161+ Mem	VDAC1
TMEM50A.1	1.81e-08	0.381788	0.693	0.491	0.000371501	5	CD161+ Mem	TMEM50A
HINT1.2	2.14e-08	0.271206	0.934	0.834	0.000438573	5	CD161+ Mem	HINT1
CLDND1	2.46e-08	0.328867	0.661	0.468	0.000504471	5	CD161+ Mem	CLDND1
EEF2.2	2.61e-08	0.322141	0.847	0.725	0.000534437	5	CD161+ Mem	EEF2
CAPZB	5.41e-08	0.319077	0.646	0.464	0.00110873	5	CD161+ Mem	CAPZB
MT-ND4L.1	5.57e-08	0.443514	0.796	0.643	0.00114182	5	CD161+ Mem	MT-ND4L
TANK.1	6.47e-08	0.39645	0.602	0.427	0.00132738	5	CD161+ Mem	TANK
TUBA1B	7.6e-08	0.330516	0.752	0.6	0.00155868	5	CD161+ Mem	TUBA1B
SSR3.1	8.06e-08	0.345965	0.573	0.411	0.00165158	5	CD161+ Mem	SSR3
ACTN4	9.21e-08	0.380897	0.591	0.419	0.00188809	5	CD161+ Mem	ACTN4
RPL23A.3	9.86e-08	-0.259828	0.989	0.984	0.00202235	5	CD161+ Mem	RPL23A
RAB11FIP1.2	1.01e-07	0.317543	0.54	0.354	0.00207068	5	CD161+ Mem	RAB11FIP1
TXNIP.4	1.14e-07	-0.763246	0.453	0.573	0.00233374	5	CD161+ Mem	TXNIP
MALAT1.1	1.18e-07	-0.321008	1	1	0.00241071	5	CD161+ Mem	MALAT1
PPIA	1.3e-07	0.285926	0.945	0.875	0.00266018	5	CD161+ Mem	PPIA
CD69.4	1.42e-07	-0.790433	0.664	0.73	0.00292121	5	CD161+ Mem	CD69
GNG2.1	1.92e-07	0.319557	0.599	0.432	0.00394521	5	CD161+ Mem	GNG2
S100A11.4	2.19e-07	0.286856	0.858	0.736	0.00448699	5	CD161+ Mem	S100A11
LAPTM4A	3.19e-07	0.362521	0.504	0.352	0.00654089	5	CD161+ Mem	LAPTM4A
EIF3I	3.43e-07	0.377474	0.558	0.394	0.00703341	5	CD161+ Mem	EIF3I
SH3BGRL3.2	3.6e-07	0.313584	0.956	0.927	0.00738829	5	CD161+ Mem	SH3BGRL3
PRNP.1	3.84e-07	0.257246	0.562	0.388	0.00787047	5	CD161+ Mem	PRNP
H2AFZ	4.05e-07	0.515768	0.803	0.658	0.00829998	5	CD161+ Mem	H2AFZ
MT-CO1.1	4.12e-07	0.258696	1	0.991	0.00845704	5	CD161+ Mem	MT-CO1
CDV3.2	5.94e-07	0.344842	0.679	0.519	0.0121786	5	CD161+ Mem	CDV3
B4GALT1	6e-07	0.301321	0.515	0.349	0.0122919	5	CD161+ Mem	B4GALT1
CD48.1	6.35e-07	-0.412048	0.631	0.682	0.0130222	5	CD161+ Mem	CD48
TPI1.1	7.61e-07	0.36458	0.704	0.538	0.0156017	5	CD161+ Mem	TPI1
RPS20.1	7.68e-07	-0.383369	0.77	0.823	0.0157371	5	CD161+ Mem	RPS20
SERF2	1.06e-06	0.263083	0.956	0.883	0.0216683	5	CD161+ Mem	SERF2
NFKB2	1.54e-06	0.315621	0.507	0.344	0.0314856	5	CD161+ Mem	NFKB2
GSPT1.1	2.68e-06	0.334067	0.558	0.393	0.0549098	5	CD161+ Mem	GSPT1
TUBB4B.1	2.78e-06	0.35071	0.726	0.575	0.0569639	5	CD161+ Mem	TUBB4B
SLC25A5	3.58e-06	0.313984	0.675	0.541	0.0734921	5	CD161+ Mem	SLC25A5
LRRFIP1.4	3.65e-06	0.305443	0.766	0.639	0.0748246	5	CD161+ Mem	LRRFIP1
PLP2.1	3.81e-06	0.318788	0.734	0.599	0.0782038	5	CD161+ Mem	PLP2
HNRNPUL1	3.99e-06	0.26871	0.507	0.342	0.08175	5	CD161+ Mem	HNRNPUL1
HSP90B1.3	4.78e-06	0.412595	0.755	0.611	0.0980535	5	CD161+ Mem	HSP90B1
RPL23.2	5.07e-06	-0.306465	0.836	0.857	0.104042	5	CD161+ Mem	RPL23
RABAC1	5.77e-06	0.281193	0.588	0.425	0.118207	5	CD161+ Mem	RABAC1
CD99.2	8.61e-06	0.274887	0.836	0.732	0.176423	5	CD161+ Mem	CD99
HLA-E.1	8.98e-06	-0.270567	0.949	0.958	0.18411	5	CD161+ Mem	HLA-E
FTL.1	9.16e-06	0.460769	0.956	0.929	0.18787	5	CD161+ Mem	FTL
PBXIP1.1	9.92e-06	0.261902	0.555	0.407	0.203346	5	CD161+ Mem	PBXIP1
RHOA.1	1.02e-05	0.296404	0.766	0.631	0.209047	5	CD161+ Mem	RHOA
ZFP36L1.3	1.18e-05	0.333432	0.723	0.546	0.242729	5	CD161+ Mem	ZFP36L1
UBE2D2.2	1.22e-05	0.272185	0.657	0.487	0.250108	5	CD161+ Mem	UBE2D2
ISG15.5	1.34e-05	-0.999054	0.668	0.692	0.275658	5	CD161+ Mem	ISG15
EIF3F	1.41e-05	0.282566	0.73	0.579	0.288916	5	CD161+ Mem	EIF3F
ARF1.1	1.44e-05	0.292789	0.715	0.58	0.295595	5	CD161+ Mem	ARF1
TRAT1.3	1.52e-05	0.287965	0.573	0.416	0.3115	5	CD161+ Mem	TRAT1
RPL31.2	1.62e-05	-0.322702	0.799	0.838	0.333099	5	CD161+ Mem	RPL31
FUS.2	1.63e-05	-0.453747	0.628	0.662	0.334867	5	CD161+ Mem	FUS
LTB.3	1.64e-05	0.46242	0.745	0.615	0.336882	5	CD161+ Mem	LTB
CDC37	1.95e-05	0.289323	0.606	0.468	0.399134	5	CD161+ Mem	CDC37
RAC2.3	1.99e-05	-0.48018	0.595	0.625	0.408071	5	CD161+ Mem	RAC2
HNRNPA2B1.2	2.22e-05	-0.419843	0.796	0.809	0.454707	5	CD161+ Mem	HNRNPA2B1
DUSP1.4	2.7e-05	-0.840614	0.515	0.61	0.553191	5	CD161+ Mem	DUSP1
KMT2E.1	2.89e-05	0.288734	0.788	0.651	0.593164	5	CD161+ Mem	KMT2E
ACTB.3	3.12e-05	-0.414387	0.949	0.956	0.639826	5	CD161+ Mem	ACTB
FMNL1	4.32e-05	0.30611	0.588	0.444	0.885302	5	CD161+ Mem	FMNL1
ISG20.3	6.59e-05	-0.582745	0.672	0.696	1	5	CD161+ Mem	ISG20
MT1X	7.5e-05	0.283665	0.522	0.385	1	5	CD161+ Mem	MT1X
LDHA.2	8.41e-05	0.301694	0.81	0.697	1	5	CD161+ Mem	LDHA
IDI1.1	0.000118385	0.303576	0.547	0.422	1	5	CD161+ Mem	IDI1
ARL6IP5.2	0.00012398	0.26377	0.65	0.529	1	5	CD161+ Mem	ARL6IP5
MT2A.3	0.000126051	0.495022	0.799	0.745	1	5	CD161+ Mem	MT2A
SNHG15	0.000271576	0.268566	0.584	0.456	1	5	CD161+ Mem	SNHG15
HCST.5	0.00032654	-0.34292	0.847	0.823	1	5	CD161+ Mem	HCST
SRSF3.2	0.000737681	-0.290521	0.719	0.744	1	5	CD161+ Mem	SRSF3
DRAP1.4	0.000934028	-0.499272	0.511	0.544	1	5	CD161+ Mem	DRAP1
TUBA4A.4	0.00102016	0.33614	0.65	0.541	1	5	CD161+ Mem	TUBA4A
BIRC3.4	0.00157936	0.293767	0.745	0.615	1	5	CD161+ Mem	BIRC3
SAT1.2	0.0017792	-0.503526	0.752	0.757	1	5	CD161+ Mem	SAT1
DUSP2.3	0.00183577	-0.526919	0.62	0.668	1	5	CD161+ Mem	DUSP2
EIF4A2	0.00231315	-0.31563	0.77	0.736	1	5	CD161+ Mem	EIF4A2
ACAP1.1	0.00237232	-0.334695	0.507	0.53	1	5	CD161+ Mem	ACAP1
CLK1.4	0.00241279	-0.349748	0.471	0.52	1	5	CD161+ Mem	CLK1
IFITM2.3	0.00245734	-0.365871	0.701	0.709	1	5	CD161+ Mem	IFITM2
CD3D.3	0.00327814	-0.297428	0.73	0.727	1	5	CD161+ Mem	CD3D
H3F3B.2	0.00583603	-0.274549	0.996	0.984	1	5	CD161+ Mem	H3F3B
HSP90AA1.4	0.00665738	-0.503819	0.978	0.96	1	5	CD161+ Mem	HSP90AA1
TNFAIP3.3	0.00812472	-0.441243	0.701	0.682	1	5	CD161+ Mem	TNFAIP3
NR4A2.4	0.00909542	-0.371886	0.46	0.506	1	5	CD161+ Mem	NR4A2
RSAD2	1.61e-197	2.26089	0.695	0.064	3.31e-193	6	ISG-high	RSAD2
IFIT3	1.68e-195	2.27521	0.709	0.068	3.44e-191	6	ISG-high	IFIT3
IFIT1	6.65e-171	1.88809	0.629	0.06	1.36e-166	6	ISG-high	IFIT1
IFIT2	8.2e-153	1.9416	0.507	0.04	1.68e-148	6	ISG-high	IFIT2
OAS1	4.39e-133	1.69285	0.634	0.086	8.99e-129	6	ISG-high	OAS1
USP18	5.05e-129	1.69171	0.531	0.059	1.04e-124	6	ISG-high	USP18
MX1	5.38e-128	2.51552	0.864	0.22	1.1e-123	6	ISG-high	MX1
IFI6	7.64e-127	2.59592	0.93	0.304	1.57e-122	6	ISG-high	IFI6
SAMD9L	5.99e-120	1.84793	0.657	0.106	1.23e-115	6	ISG-high	SAMD9L
GBP1	2.66e-118	1.89757	0.671	0.116	5.45e-114	6	ISG-high	GBP1
EPSTI1	1.2e-113	1.74284	0.751	0.153	2.47e-109	6	ISG-high	EPSTI1
IFI44	5.92e-112	1.85034	0.728	0.147	1.21e-107	6	ISG-high	IFI44
STAT1	2.45e-111	2.08104	0.77	0.18	5.02e-107	6	ISG-high	STAT1
IFI35	1.11e-102	1.67573	0.638	0.119	2.28e-98	6	ISG-high	IFI35
GIMAP7.1	2.85e-98	1.90659	0.789	0.203	5.83e-94	6	ISG-high	GIMAP7
XAF1	8.25e-98	1.74522	0.883	0.263	1.69e-93	6	ISG-high	XAF1
PLSCR1	2.94e-96	1.51091	0.554	0.09	6.04e-92	6	ISG-high	PLSCR1
IFI44L	1.46e-95	2.01551	0.892	0.285	2.99e-91	6	ISG-high	IFI44L
MX2	2.02e-93	1.57924	0.61	0.119	4.14e-89	6	ISG-high	MX2
ISG15.6	4.5e-92	2.25934	0.986	0.671	9.22e-88	6	ISG-high	ISG15
GIMAP4	9.32e-90	1.60049	0.7	0.163	1.91e-85	6	ISG-high	GIMAP4
LY6E.5	2.06e-87	1.86118	0.948	0.494	4.22e-83	6	ISG-high	LY6E
SP110	3.79e-83	1.65718	0.714	0.192	7.76e-79	6	ISG-high	SP110
HERC5	2.33e-74	1.57145	0.577	0.128	4.78e-70	6	ISG-high	HERC5
IFITM1.5	1.53e-73	1.76262	0.93	0.524	3.14e-69	6	ISG-high	IFITM1
EIF2AK2	3.27e-73	1.52266	0.737	0.228	6.7e-69	6	ISG-high	EIF2AK2
PARP14	1.51e-72	1.75616	0.732	0.228	3.1e-68	6	ISG-high	PARP14
ISG20.4	5.56e-71	1.63992	0.967	0.676	1.14e-66	6	ISG-high	ISG20
JUND.3	2.81e-70	-1.8088	0.892	0.976	5.77e-66	6	ISG-high	JUND
C19orf66	3.76e-67	1.42165	0.606	0.156	7.7e-63	6	ISG-high	C19orf66
RNF213.4	2.3e-64	1.67179	0.906	0.491	4.71e-60	6	ISG-high	RNF213
TNFSF10	9.9e-63	1.95578	0.653	0.206	2.03e-58	6	ISG-high	TNFSF10
LMNA.5	3.18e-62	-2.84533	0.352	0.836	6.51e-58	6	ISG-high	LMNA
DRAP1.5	7.99e-60	1.3689	0.897	0.518	1.64e-55	6	ISG-high	DRAP1
PSMB9.4	8.73e-58	1.44621	0.85	0.469	1.79e-53	6	ISG-high	PSMB9
BTG1.3	2e-56	-1.70768	0.836	0.971	4.1e-52	6	ISG-high	BTG1
SRGN.2	3.19e-55	-1.53718	0.803	0.933	6.53e-51	6	ISG-high	SRGN
SAMD9	2.26e-54	1.52583	0.676	0.244	4.64e-50	6	ISG-high	SAMD9
UBE2L6	2.44e-54	1.33384	0.531	0.142	5.01e-50	6	ISG-high	UBE2L6
TRIM22	1.5e-51	1.56732	0.709	0.297	3.08e-47	6	ISG-high	TRIM22
SP100	2.46e-51	1.31051	0.817	0.421	5.04e-47	6	ISG-high	SP100
EIF1.2	3.06e-50	-0.964749	0.986	0.984	6.27e-46	6	ISG-high	EIF1
SQSTM1.4	9.06e-50	-2.2764	0.324	0.753	1.86e-45	6	ISG-high	SQSTM1
FTH1.4	3.18e-49	-2.37804	0.911	0.975	6.52e-45	6	ISG-high	FTH1
PPM1K	5.48e-48	1.39161	0.601	0.21	1.12e-43	6	ISG-high	PPM1K
CREM.4	1.06e-45	-2.18328	0.254	0.721	2.17e-41	6	ISG-high	CREM
BST2	7.29e-45	1.22143	0.779	0.408	1.49e-40	6	ISG-high	BST2
EZR.5	2.13e-44	-2.02441	0.455	0.782	4.37e-40	6	ISG-high	EZR
TMSB10.4	3.73e-43	0.719621	1	0.991	7.65e-39	6	ISG-high	TMSB10
MYL12A.4	1.9e-42	0.986642	0.953	0.89	3.89e-38	6	ISG-high	MYL12A
IRF7	3.01e-42	1.13112	0.577	0.2	6.17e-38	6	ISG-high	IRF7
PSME2	2.57e-41	1.22676	0.756	0.4	5.28e-37	6	ISG-high	PSME2
RGCC.4	9.4e-41	-1.86226	0.296	0.732	1.93e-36	6	ISG-high	RGCC
NUB1	3.29e-36	1.04823	0.535	0.2	6.74e-32	6	ISG-high	NUB1
REL.4	4.17e-36	-1.82547	0.319	0.712	8.55e-32	6	ISG-high	REL
SELENOK.4	2.18e-35	-1.55633	0.399	0.742	4.48e-31	6	ISG-high	SELENOK
UBC.5	2.72e-35	-0.982931	0.977	0.984	5.58e-31	6	ISG-high	UBC
PHLDA1.3	2.09e-34	-1.80497	0.183	0.613	4.28e-30	6	ISG-high	PHLDA1
IFI16	6.87e-34	1.20897	0.756	0.423	1.41e-29	6	ISG-high	IFI16
VIM.6	1.87e-32	-1.33662	0.915	0.967	3.84e-28	6	ISG-high	VIM
RARRES3	4.84e-31	1.06474	0.638	0.306	9.93e-27	6	ISG-high	RARRES3
XRN1	5.4e-31	1.1181	0.512	0.201	1.11e-26	6	ISG-high	XRN1
MT2A.4	6.89e-31	0.752668	0.953	0.736	1.41e-26	6	ISG-high	MT2A
PHF11	7.33e-31	0.953135	0.531	0.215	1.5e-26	6	ISG-high	PHF11
UBE2B.2	3.6e-30	-1.16611	0.258	0.658	7.38e-26	6	ISG-high	UBE2B
SAMSN1.4	8.64e-30	-1.37372	0.408	0.719	1.77e-25	6	ISG-high	SAMSN1
ACTB.4	2.29e-29	0.828931	0.972	0.955	4.69e-25	6	ISG-high	ACTB
FAM177A1.4	4.17e-29	-1.5931	0.188	0.58	8.54e-25	6	ISG-high	FAM177A1
IFITM2.4	2.16e-28	0.872781	0.883	0.697	4.43e-24	6	ISG-high	IFITM2
DNAJB6.3	2.39e-28	-1.29577	0.263	0.635	4.89e-24	6	ISG-high	DNAJB6
HLA-C	5.43e-28	0.509157	1	0.99	1.11e-23	6	ISG-high	HLA-C
SDCBP.2	3.5e-27	-1.325	0.178	0.562	7.19e-23	6	ISG-high	SDCBP
CD48.2	4.96e-27	0.937656	0.85	0.666	1.02e-22	6	ISG-high	CD48
ZFP36.4	5.1e-27	-1.5427	0.606	0.814	1.05e-22	6	ISG-high	ZFP36
DUSP4.6	5.61e-27	-1.60398	0.136	0.529	1.15e-22	6	ISG-high	DUSP4
NAMPT.5	1.02e-26	-1.40474	0.164	0.535	2.1e-22	6	ISG-high	NAMPT
RAB8B.3	1.63e-26	-1.22872	0.225	0.59	3.34e-22	6	ISG-high	RAB8B
RPL23A.4	1.93e-26	0.53286	0.991	0.984	3.95e-22	6	ISG-high	RPL23A
TXNIP.5	6.46e-26	1.04698	0.831	0.547	1.32e-21	6	ISG-high	TXNIP
SLC3A2.4	1.84e-25	-1.14506	0.333	0.649	3.78e-21	6	ISG-high	SLC3A2
PPP1CB.3	2.51e-25	-1.24334	0.263	0.607	5.14e-21	6	ISG-high	PPP1CB
HLA-F.1	3.04e-25	0.789701	0.714	0.416	6.24e-21	6	ISG-high	HLA-F
SARAF.4	6.97e-25	-0.96153	0.685	0.857	1.43e-20	6	ISG-high	SARAF
YPEL5.3	9.3e-25	-1.26311	0.315	0.662	1.91e-20	6	ISG-high	YPEL5
OASL	1.14e-24	0.756185	0.531	0.235	2.33e-20	6	ISG-high	OASL
PSME1.3	1.24e-24	0.860211	0.793	0.621	2.53e-20	6	ISG-high	PSME1
PIM3.3	2e-24	-1.22636	0.192	0.569	4.09e-20	6	ISG-high	PIM3
ADAR	6.67e-24	0.964691	0.606	0.312	1.37e-19	6	ISG-high	ADAR
RPL13A.3	1.18e-23	0.593393	0.986	0.934	2.41e-19	6	ISG-high	RPL13A
RPL27A.4	4.3e-23	0.517991	0.967	0.974	8.82e-19	6	ISG-high	RPL27A
EVL	5.89e-23	0.918756	0.657	0.371	1.21e-18	6	ISG-high	EVL
RPLP2.2	1.23e-22	0.482151	0.981	0.978	2.53e-18	6	ISG-high	RPLP2
SMCHD1	1.79e-22	0.891059	0.803	0.507	3.68e-18	6	ISG-high	SMCHD1
CALM2.2	3.42e-22	-0.888602	0.502	0.76	7.02e-18	6	ISG-high	CALM2
TNFAIP3.4	3.55e-22	-1.06266	0.352	0.705	7.27e-18	6	ISG-high	TNFAIP3
S100A10.4	4.09e-22	-0.928987	0.826	0.925	8.39e-18	6	ISG-high	S100A10
PNRC1	5.73e-22	-0.900261	0.582	0.816	1.17e-17	6	ISG-high	PNRC1
NR4A2.5	3.53e-21	-1.1377	0.174	0.524	7.25e-17	6	ISG-high	NR4A2
ZNF331.4	3.77e-21	-1.36834	0.23	0.548	7.72e-17	6	ISG-high	ZNF331
DYNLL1.2	5.87e-21	-1.0402	0.512	0.748	1.2e-16	6	ISG-high	DYNLL1
ARID5B.3	8.41e-21	-1.27446	0.371	0.628	1.72e-16	6	ISG-high	ARID5B
G3BP2.4	8.83e-21	-1.10002	0.282	0.603	1.81e-16	6	ISG-high	G3BP2
FTL.2	1.08e-20	-0.832221	0.822	0.939	2.22e-16	6	ISG-high	FTL
RPS2.2	1.12e-20	0.47894	0.991	0.991	2.29e-16	6	ISG-high	RPS2
H3F3B.3	1.95e-20	-0.776759	0.972	0.986	4e-16	6	ISG-high	H3F3B
CD3D.4	2.84e-20	0.681774	0.883	0.717	5.82e-16	6	ISG-high	CD3D
ARL4C.4	3.67e-20	-1.00343	0.615	0.808	7.53e-16	6	ISG-high	ARL4C
TYMP.1	5.14e-20	0.838539	0.638	0.378	1.05e-15	6	ISG-high	TYMP
LGALS1.2	5.28e-20	-0.955414	0.531	0.781	1.08e-15	6	ISG-high	LGALS1
H2AFZ.1	5.73e-20	-1.12465	0.418	0.685	1.17e-15	6	ISG-high	H2AFZ
PTMA.2	7.05e-20	-0.491027	0.991	0.995	1.45e-15	6	ISG-high	PTMA
MAP1LC3B.1	9.44e-20	-0.942682	0.371	0.654	1.94e-15	6	ISG-high	MAP1LC3B
NT5C3A	1.03e-19	0.92265	0.512	0.262	2.12e-15	6	ISG-high	NT5C3A
CD44.3	1.08e-19	-0.741306	0.7	0.867	2.21e-15	6	ISG-high	CD44
TMEM123	2.1e-19	0.780409	0.704	0.462	4.3e-15	6	ISG-high	TMEM123
TNFRSF1B.5	3.52e-19	-0.91657	0.197	0.536	7.21e-15	6	ISG-high	TNFRSF1B
TGFB1.5	4.77e-19	-1.0154	0.3	0.591	9.78e-15	6	ISG-high	TGFB1
CNOT6L.3	5.5e-19	-1.01303	0.31	0.607	1.13e-14	6	ISG-high	CNOT6L
RPL37A.2	1.53e-18	0.415541	0.986	0.977	3.13e-14	6	ISG-high	RPL37A
NFKB1.3	2.66e-18	-1.1585	0.23	0.507	5.46e-14	6	ISG-high	NFKB1
RPS12.2	3.68e-18	0.351173	1	0.994	7.55e-14	6	ISG-high	RPS12
GSTK1.1	5.27e-18	0.721779	0.732	0.505	1.08e-13	6	ISG-high	GSTK1
HIST1H4C.3	6.85e-18	-1.21977	0.235	0.517	1.4e-13	6	ISG-high	HIST1H4C
GAPDH.3	7.58e-18	-0.798966	0.873	0.939	1.55e-13	6	ISG-high	GAPDH
H2AFV.3	2.14e-17	-0.910509	0.296	0.575	4.39e-13	6	ISG-high	H2AFV
FNBP1.3	2.63e-17	-0.912052	0.305	0.581	5.4e-13	6	ISG-high	FNBP1
AMD1.2	7.29e-17	-0.911808	0.268	0.568	1.5e-12	6	ISG-high	AMD1
ITM2A.1	8.08e-17	-1.13508	0.225	0.521	1.66e-12	6	ISG-high	ITM2A
TPT1.3	1.05e-16	0.386483	0.995	0.994	2.15e-12	6	ISG-high	TPT1
NR3C1.4	1.93e-16	-1.12228	0.399	0.613	3.95e-12	6	ISG-high	NR3C1
HSPA8.1	2.53e-16	-0.871637	0.854	0.918	5.18e-12	6	ISG-high	HSPA8
TAPBP	2.67e-16	0.821608	0.615	0.391	5.48e-12	6	ISG-high	TAPBP
RPS18.1	2.83e-16	0.326096	0.995	0.996	5.8e-12	6	ISG-high	RPS18
RAC2.4	3.46e-16	0.63567	0.779	0.613	7.1e-12	6	ISG-high	RAC2
GPX4.3	5.17e-16	-0.781362	0.376	0.646	1.06e-11	6	ISG-high	GPX4
NFE2L2.2	1.54e-15	-0.921979	0.23	0.505	3.15e-11	6	ISG-high	NFE2L2
SLC25A3.2	1.97e-15	-0.739593	0.507	0.702	4.04e-11	6	ISG-high	SLC25A3
CCDC85B.1	2.44e-15	0.622721	0.714	0.518	5.01e-11	6	ISG-high	CCDC85B
RPS29.3	3.51e-15	0.399702	0.986	0.991	7.19e-11	6	ISG-high	RPS29
RPS20.2	4.43e-15	0.513506	0.93	0.812	9.09e-11	6	ISG-high	RPS20
HSPA1B.3	5.1e-15	0.289621	0.728	0.439	1.05e-10	6	ISG-high	HSPA1B
ZFP36L1.4	7.29e-15	-0.975028	0.338	0.575	1.49e-10	6	ISG-high	ZFP36L1
KIAA1551.1	1.09e-14	0.785061	0.638	0.419	2.23e-10	6	ISG-high	KIAA1551
H3F3A.1	1.97e-14	-0.557962	0.826	0.913	4.04e-10	6	ISG-high	H3F3A
FYN.1	2.74e-14	-0.795835	0.333	0.581	5.62e-10	6	ISG-high	FYN
MCL1.4	3.1e-14	-0.901592	0.521	0.711	6.36e-10	6	ISG-high	MCL1
PSMB8.1	3.33e-14	0.709875	0.606	0.404	6.82e-10	6	ISG-high	PSMB8
TRAC.3	4.6e-14	0.504826	0.854	0.663	9.44e-10	6	ISG-high	TRAC
RPS14.2	1.01e-13	0.323022	0.995	0.991	2.08e-09	6	ISG-high	RPS14
SYNE2	1.37e-13	0.853443	0.714	0.524	2.81e-09	6	ISG-high	SYNE2
TAGLN2.3	1.75e-13	-0.717955	0.545	0.751	3.6e-09	6	ISG-high	TAGLN2
OAZ1.3	2.34e-13	-0.592615	0.793	0.878	4.8e-09	6	ISG-high	OAZ1
S100A4.6	2.53e-13	-0.630178	0.826	0.94	5.18e-09	6	ISG-high	S100A4
EML4.4	2.87e-13	-0.741356	0.432	0.657	5.89e-09	6	ISG-high	EML4
MT-CO3.3	3.76e-13	0.527813	1	0.986	7.71e-09	6	ISG-high	MT-CO3
C4orf3	4.09e-13	0.668618	0.601	0.42	8.38e-09	6	ISG-high	C4orf3
PTGES3.3	4.28e-13	-0.749688	0.521	0.698	8.77e-09	6	ISG-high	PTGES3
MBP.5	5.28e-13	-0.817132	0.418	0.613	1.08e-08	6	ISG-high	MBP
CALM1	5.4e-13	-0.472567	0.887	0.951	1.11e-08	6	ISG-high	CALM1
MT-ND1.3	5.87e-13	0.525287	0.977	0.976	1.2e-08	6	ISG-high	MT-ND1
RPL31.3	6.03e-13	0.471643	0.901	0.831	1.24e-08	6	ISG-high	RPL31
TUBB4B.2	7.64e-13	-0.808863	0.352	0.602	1.57e-08	6	ISG-high	TUBB4B
RPL37.1	8.43e-13	0.327827	1	0.991	1.73e-08	6	ISG-high	RPL37
RPS11.3	1.03e-12	0.395062	0.939	0.93	2.11e-08	6	ISG-high	RPS11
SKP1.2	1.78e-12	-0.572552	0.653	0.794	3.64e-08	6	ISG-high	SKP1
CLEC2B.1	2.01e-12	-1.17318	0.362	0.567	4.12e-08	6	ISG-high	CLEC2B
RNF19A.4	2.52e-12	-0.862341	0.31	0.546	5.17e-08	6	ISG-high	RNF19A
BIRC3.5	1.06e-11	-0.830338	0.413	0.639	2.18e-07	6	ISG-high	BIRC3
RBM39.2	1.19e-11	-0.582987	0.671	0.821	2.44e-07	6	ISG-high	RBM39
SLC2A3.5	1.61e-11	-0.875752	0.376	0.586	3.29e-07	6	ISG-high	SLC2A3
JPT1.3	1.98e-11	-0.664418	0.277	0.513	4.05e-07	6	ISG-high	JPT1
GPR183.5	2.23e-11	-1.09021	0.371	0.556	4.57e-07	6	ISG-high	GPR183
UBE2S.1	2.57e-11	-0.720936	0.31	0.547	5.27e-07	6	ISG-high	UBE2S
SLFN5	4.2e-11	0.703114	0.521	0.336	8.61e-07	6	ISG-high	SLFN5
PTGER4.5	5.28e-11	-0.810924	0.329	0.541	1.08e-06	6	ISG-high	PTGER4
HSP90AB1.2	5.38e-11	-0.68518	0.822	0.913	1.1e-06	6	ISG-high	HSP90AB1
HMGB2.1	5.58e-11	-0.781204	0.31	0.528	1.14e-06	6	ISG-high	HMGB2
ANXA1.5	6.03e-11	-1.13455	0.784	0.813	1.24e-06	6	ISG-high	ANXA1
TSC22D3.3	7.53e-11	-0.692122	0.601	0.759	1.54e-06	6	ISG-high	TSC22D3
UBB.3	1.19e-10	-0.439744	0.859	0.945	2.44e-06	6	ISG-high	UBB
ARF6.1	1.2e-10	-0.607472	0.376	0.596	2.47e-06	6	ISG-high	ARF6
CD63.4	1.21e-10	-0.775297	0.333	0.54	2.48e-06	6	ISG-high	CD63
FLNA.4	1.49e-10	-0.587963	0.3	0.519	3.06e-06	6	ISG-high	FLNA
TNFAIP8	1.93e-10	0.538606	0.535	0.345	3.96e-06	6	ISG-high	TNFAIP8
SAT1.3	1.95e-10	0.4481	0.859	0.75	3.99e-06	6	ISG-high	SAT1
AHNAK.2	2.31e-10	-0.554932	0.577	0.769	4.74e-06	6	ISG-high	AHNAK
HLA-E.2	2.34e-10	0.369438	0.977	0.956	4.8e-06	6	ISG-high	HLA-E
CXCR4.3	2.39e-10	-0.775837	0.54	0.73	4.9e-06	6	ISG-high	CXCR4
RPS6.2	3.1e-10	0.3154	0.991	0.984	6.35e-06	6	ISG-high	RPS6
CST7.5	3.27e-10	-0.857244	0.347	0.55	6.71e-06	6	ISG-high	CST7
AES.2	4.38e-10	0.478631	0.742	0.584	8.99e-06	6	ISG-high	AES
UBA52.1	5.83e-10	0.311087	0.972	0.964	1.2e-05	6	ISG-high	UBA52
SNU13.2	6.89e-10	-0.534943	0.484	0.688	1.41e-05	6	ISG-high	SNU13
DNAJB1.5	8.8e-10	0.509231	0.761	0.645	1.8e-05	6	ISG-high	DNAJB1
CD52.1	1.01e-09	0.506795	0.873	0.823	2.07e-05	6	ISG-high	CD52
IRF1.1	1.69e-09	0.584581	0.526	0.344	3.46e-05	6	ISG-high	IRF1
RPS10.3	2.82e-09	-0.421437	0.939	0.937	5.78e-05	6	ISG-high	RPS10
HNRNPC.2	2.88e-09	-0.513678	0.521	0.697	5.9e-05	6	ISG-high	HNRNPC
BZW1.2	2.99e-09	-0.587329	0.38	0.557	6.13e-05	6	ISG-high	BZW1
YWHAZ.3	3.37e-09	-0.505708	0.662	0.778	6.91e-05	6	ISG-high	YWHAZ
BRD2.1	3.95e-09	-0.623553	0.31	0.516	8.11e-05	6	ISG-high	BRD2
N4BP2L2.1	4.06e-09	0.662318	0.638	0.488	8.32e-05	6	ISG-high	N4BP2L2
AKAP13.3	4.15e-09	-0.597615	0.479	0.652	8.5e-05	6	ISG-high	AKAP13
GNAS.2	4.57e-09	-0.475718	0.714	0.822	9.37e-05	6	ISG-high	GNAS
PPP1R15A.2	4.75e-09	-0.508531	0.563	0.801	9.74e-05	6	ISG-high	PPP1R15A
FAM107B.3	4.76e-09	-0.787306	0.657	0.748	9.77e-05	6	ISG-high	FAM107B
CORO1A.5	5.24e-09	0.451661	0.77	0.652	0.000107445	6	ISG-high	CORO1A
HSP90B1.4	8.11e-09	-0.682349	0.465	0.632	0.000166271	6	ISG-high	HSP90B1
CRIP1.3	8.11e-09	-0.614059	0.559	0.737	0.000166364	6	ISG-high	CRIP1
CDC42SE2.2	8.61e-09	-0.481861	0.479	0.659	0.00017642	6	ISG-high	CDC42SE2
EEF1A1.5	9.39e-09	-0.270673	0.995	0.995	0.000192609	6	ISG-high	EEF1A1
PABPC1.4	1.27e-08	-0.539077	0.746	0.811	0.000261124	6	ISG-high	PABPC1
CD99.3	1.36e-08	-0.524766	0.601	0.749	0.000278502	6	ISG-high	CD99
RPS16.3	1.6e-08	0.262887	0.958	0.977	0.000327055	6	ISG-high	RPS16
LEPROTL1.3	1.61e-08	-0.576748	0.479	0.649	0.000330026	6	ISG-high	LEPROTL1
RPL7.2	1.88e-08	0.372248	0.873	0.837	0.000385069	6	ISG-high	RPL7
CCNI.2	1.93e-08	-0.497881	0.549	0.715	0.000394948	6	ISG-high	CCNI
RPL38.2	1.97e-08	0.331037	0.962	0.96	0.000403836	6	ISG-high	RPL38
CD3G.3	2.63e-08	0.430068	0.671	0.506	0.000540148	6	ISG-high	CD3G
PRDX1.3	3.03e-08	-0.664067	0.498	0.649	0.000620503	6	ISG-high	PRDX1
KLF6.3	3.21e-08	-0.482649	0.742	0.84	0.000658839	6	ISG-high	KLF6
IKZF1	3.36e-08	0.596793	0.568	0.43	0.000688301	6	ISG-high	IKZF1
ARPC3.1	4.95e-08	0.411232	0.826	0.759	0.00101429	6	ISG-high	ARPC3
HINT1.3	5.56e-08	-0.390758	0.69	0.851	0.0011391	6	ISG-high	HINT1
NKTR	8.44e-08	0.614188	0.592	0.45	0.00173109	6	ISG-high	NKTR
ID2.3	8.45e-08	-0.769292	0.371	0.554	0.0017331	6	ISG-high	ID2
COX5A.1	1.07e-07	0.584258	0.516	0.372	0.0021855	6	ISG-high	COX5A
TUBA1B.1	1.17e-07	-0.556352	0.455	0.622	0.00239849	6	ISG-high	TUBA1B
ZFP36L2.4	1.2e-07	-0.749995	0.756	0.808	0.00246393	6	ISG-high	ZFP36L2
CYCS.1	1.26e-07	-0.592122	0.455	0.606	0.00258121	6	ISG-high	CYCS
YWHAQ.3	1.28e-07	-0.511321	0.324	0.509	0.00261424	6	ISG-high	YWHAQ
KMT2E.2	1.31e-07	-0.532159	0.535	0.67	0.00269396	6	ISG-high	KMT2E
TXN.3	1.53e-07	-0.807403	0.488	0.606	0.00314072	6	ISG-high	TXN
SMAP2.3	1.86e-07	-0.573578	0.427	0.579	0.00382199	6	ISG-high	SMAP2
SOD1.2	2.08e-07	-0.582755	0.596	0.713	0.00427003	6	ISG-high	SOD1
RPLP0.3	2.37e-07	0.296728	0.93	0.929	0.00485796	6	ISG-high	RPLP0
SSBP1	2.43e-07	0.44698	0.549	0.383	0.00498194	6	ISG-high	SSBP1
HSPD1.3	2.47e-07	-0.845718	0.549	0.689	0.00505843	6	ISG-high	HSPD1
EIF5.3	2.69e-07	-0.466317	0.413	0.596	0.00551017	6	ISG-high	EIF5
LTB.4	2.77e-07	0.605563	0.728	0.618	0.0056748	6	ISG-high	LTB
SRSF2.1	2.88e-07	-0.539043	0.521	0.648	0.00590735	6	ISG-high	SRSF2
HSPA5.3	4.89e-07	-0.571781	0.54	0.669	0.0100265	6	ISG-high	HSPA5
RSL24D1.1	5.63e-07	-0.414789	0.38	0.561	0.0115526	6	ISG-high	RSL24D1
LDHB.2	6.31e-07	0.429149	0.634	0.507	0.0129449	6	ISG-high	LDHB
SPOCK2.6	6.58e-07	-0.578136	0.413	0.553	0.0134814	6	ISG-high	SPOCK2
SRSF7.3	6.95e-07	-0.410423	0.793	0.88	0.014249	6	ISG-high	SRSF7
NDUFV2.4	8.76e-07	-0.574935	0.437	0.59	0.0179675	6	ISG-high	NDUFV2
ITGB1.2	9.15e-07	-0.480014	0.46	0.605	0.0187629	6	ISG-high	ITGB1
SF3B6	9.41e-07	-0.404771	0.315	0.5	0.019294	6	ISG-high	SF3B6
HMGB1.3	9.43e-07	0.409093	0.883	0.827	0.019343	6	ISG-high	HMGB1
RBX1	9.54e-07	0.421375	0.559	0.428	0.0195579	6	ISG-high	RBX1
XIST	1.08e-06	0.52464	0.554	0.393	0.0220433	6	ISG-high	XIST
RBM8A.1	1.09e-06	-0.435311	0.516	0.649	0.0223809	6	ISG-high	RBM8A
RPL22L1.2	1.36e-06	-0.393234	0.376	0.554	0.0279529	6	ISG-high	RPL22L1
RUNX3.3	1.38e-06	-0.556835	0.498	0.635	0.0282114	6	ISG-high	RUNX3
CD2.2	1.43e-06	0.376674	0.817	0.684	0.0292915	6	ISG-high	CD2
HSPH1.4	1.47e-06	-0.918542	0.394	0.558	0.0302259	6	ISG-high	HSPH1
RAP1B.2	1.52e-06	-0.437476	0.479	0.634	0.0311052	6	ISG-high	RAP1B
GNG5	1.65e-06	0.437408	0.568	0.453	0.0339082	6	ISG-high	GNG5
LIMD2.1	1.69e-06	0.476852	0.568	0.442	0.0346064	6	ISG-high	LIMD2
CHD2.1	1.71e-06	-0.414429	0.324	0.5	0.035152	6	ISG-high	CHD2
HNRNPH1	2.7e-06	-0.462615	0.521	0.661	0.0553915	6	ISG-high	HNRNPH1
CD164	3.16e-06	0.346186	0.512	0.363	0.0646867	6	ISG-high	CD164
HNRNPDL.2	4.04e-06	-0.37568	0.648	0.762	0.0827744	6	ISG-high	HNRNPDL
STK4	4.37e-06	-0.38364	0.634	0.781	0.0896119	6	ISG-high	STK4
TRIR	4.48e-06	-0.375903	0.54	0.679	0.0919155	6	ISG-high	TRIR
FUS.3	4.76e-06	0.259092	0.751	0.654	0.0976855	6	ISG-high	FUS
HERPUD1.2	5.18e-06	-0.466541	0.39	0.551	0.106179	6	ISG-high	HERPUD1
DNAJA1.4	5.3e-06	-0.525113	0.685	0.755	0.108698	6	ISG-high	DNAJA1
ARF1.2	6.57e-06	-0.36262	0.451	0.6	0.134792	6	ISG-high	ARF1
GPBP1.4	7.23e-06	-0.384979	0.535	0.673	0.14815	6	ISG-high	GPBP1
ANKRD12.4	7.26e-06	-0.611847	0.643	0.724	0.14884	6	ISG-high	ANKRD12
ARHGDIB	7.56e-06	-0.392971	0.845	0.876	0.154927	6	ISG-high	ARHGDIB
ANXA2.1	7.65e-06	-0.505611	0.465	0.61	0.156768	6	ISG-high	ANXA2
RORA.6	8.16e-06	-0.602288	0.441	0.551	0.167357	6	ISG-high	RORA
LRRFIP1.5	9.56e-06	-0.473384	0.526	0.657	0.196011	6	ISG-high	LRRFIP1
EMP3.1	9.57e-06	0.322562	0.85	0.798	0.196253	6	ISG-high	EMP3
TMBIM6	1.02e-05	-0.332689	0.54	0.696	0.209148	6	ISG-high	TMBIM6
MORF4L1.1	1.21e-05	-0.384679	0.451	0.575	0.248559	6	ISG-high	MORF4L1
ARID4B.2	1.43e-05	-0.436784	0.451	0.574	0.293345	6	ISG-high	ARID4B
USP15.1	1.58e-05	0.429948	0.577	0.46	0.324021	6	ISG-high	USP15
TPM3.1	1.65e-05	0.338082	0.798	0.751	0.338111	6	ISG-high	TPM3
DUSP2.4	1.71e-05	-0.429514	0.516	0.674	0.35054	6	ISG-high	DUSP2
SF1	1.73e-05	0.313117	0.732	0.606	0.354678	6	ISG-high	SF1
TUBA4A.5	2.07e-05	-0.737288	0.446	0.556	0.424408	6	ISG-high	TUBA4A
ARPC1B	2.43e-05	0.407069	0.526	0.411	0.497496	6	ISG-high	ARPC1B
PPIA.1	2.46e-05	-0.312663	0.822	0.885	0.50355	6	ISG-high	PPIA
SMDT1	2.64e-05	0.384928	0.596	0.472	0.540502	6	ISG-high	SMDT1
ETS1	3.09e-05	-0.3682	0.516	0.665	0.632783	6	ISG-high	ETS1
RSRC2.2	3.41e-05	-0.421847	0.521	0.65	0.698725	6	ISG-high	RSRC2
UBXN1	3.97e-05	-0.35019	0.512	0.641	0.813138	6	ISG-high	UBXN1
LDHA.3	4.4e-05	-0.457808	0.615	0.712	0.902384	6	ISG-high	LDHA
FXYD5.1	5.63e-05	-0.327805	0.695	0.79	1	6	ISG-high	FXYD5
CACYBP.3	5.89e-05	-0.408172	0.362	0.502	1	6	ISG-high	CACYBP
FYB1.1	5.95e-05	0.384751	0.671	0.547	1	6	ISG-high	FYB1
SERP1.3	6.18e-05	-0.393886	0.545	0.657	1	6	ISG-high	SERP1
GPSM3	7.05e-05	0.366571	0.54	0.438	1	6	ISG-high	GPSM3
SF3B1	7.19e-05	-0.317102	0.488	0.619	1	6	ISG-high	SF3B1
HNRNPK	7.24e-05	-0.281523	0.531	0.678	1	6	ISG-high	HNRNPK
SLC25A5.1	7.32e-05	-0.422974	0.446	0.558	1	6	ISG-high	SLC25A5
NCL.2	7.51e-05	-0.382036	0.643	0.748	1	6	ISG-high	NCL
EIF1AX.2	8.38e-05	-0.356561	0.371	0.523	1	6	ISG-high	EIF1AX
CDC42.1	9.39e-05	-0.296005	0.685	0.811	1	6	ISG-high	CDC42
CCL5.3	9.67e-05	0.426286	0.568	0.451	1	6	ISG-high	CCL5
UBE2D3.1	9.99e-05	-0.362953	0.592	0.693	1	6	ISG-high	UBE2D3
CHCHD2.1	0.000100331	-0.302415	0.822	0.854	1	6	ISG-high	CHCHD2
HNRNPA2B1.3	0.000123424	0.288274	0.845	0.806	1	6	ISG-high	HNRNPA2B1
STK17A	0.000143472	-0.353079	0.437	0.564	1	6	ISG-high	STK17A
RHOA.2	0.00016949	-0.30098	0.535	0.649	1	6	ISG-high	RHOA
ZFAS1	0.000196582	-0.274634	0.695	0.802	1	6	ISG-high	ZFAS1
GMFG.3	0.000200891	0.283506	0.704	0.61	1	6	ISG-high	GMFG
ARL6IP4.1	0.000218868	0.287158	0.624	0.525	1	6	ISG-high	ARL6IP4
JUN.4	0.000223468	0.448263	0.634	0.598	1	6	ISG-high	JUN
CLK1.5	0.000278616	-0.369183	0.399	0.524	1	6	ISG-high	CLK1
PRPF38B.1	0.000365079	-0.343602	0.376	0.502	1	6	ISG-high	PRPF38B
EID1.1	0.000380236	0.336821	0.587	0.483	1	6	ISG-high	EID1
IL7R.4	0.000416301	-0.430959	0.765	0.774	1	6	ISG-high	IL7R
S100A6.3	0.000421668	-0.328015	0.878	0.934	1	6	ISG-high	S100A6
TMEM258	0.000435147	0.317283	0.568	0.486	1	6	ISG-high	TMEM258
EIF3F.1	0.00058511	-0.27165	0.484	0.598	1	6	ISG-high	EIF3F
ERP29	0.000585879	0.315302	0.61	0.524	1	6	ISG-high	ERP29
SFPQ.3	0.000650593	-0.377103	0.446	0.548	1	6	ISG-high	SFPQ
HNRNPU.2	0.000702423	-0.351104	0.592	0.706	1	6	ISG-high	HNRNPU
UQCR11.1	0.000708177	0.26719	0.596	0.509	1	6	ISG-high	UQCR11
GADD45B.5	0.00075697	0.285353	0.568	0.486	1	6	ISG-high	GADD45B
PPP1R2.1	0.000777787	-0.381899	0.455	0.577	1	6	ISG-high	PPP1R2
ATP5PD	0.000844715	0.295879	0.526	0.414	1	6	ISG-high	ATP5PD
ACAP1.2	0.00107193	0.283775	0.596	0.523	1	6	ISG-high	ACAP1
PPIB	0.00108882	0.34409	0.7	0.662	1	6	ISG-high	PPIB
POLR2L	0.00115085	-0.306439	0.408	0.528	1	6	ISG-high	POLR2L
MT-ND4L.2	0.00127164	-0.483914	0.596	0.659	1	6	ISG-high	MT-ND4L
JAK1.2	0.00145418	-0.302705	0.465	0.567	1	6	ISG-high	JAK1
SNRPG	0.00145731	-0.317241	0.427	0.526	1	6	ISG-high	SNRPG
MT-ATP6.2	0.00148269	0.261378	0.962	0.995	1	6	ISG-high	MT-ATP6
PRR13	0.00150677	0.283254	0.507	0.402	1	6	ISG-high	PRR13
RAN.2	0.00166977	-0.301011	0.638	0.712	1	6	ISG-high	RAN
VAMP8	0.00208302	0.257728	0.554	0.476	1	6	ISG-high	VAMP8
HMGN1	0.00209152	-0.279142	0.516	0.619	1	6	ISG-high	HMGN1
TRA2B.3	0.00275168	0.264102	0.577	0.497	1	6	ISG-high	TRA2B
TOMM20.1	0.00303166	-0.254214	0.535	0.621	1	6	ISG-high	TOMM20
HSP90AA1.5	0.00315938	-0.500594	0.93	0.963	1	6	ISG-high	HSP90AA1
CYTIP.2	0.00333549	-0.358117	0.629	0.661	1	6	ISG-high	CYTIP
TRBC2.1	0.00412084	-0.436185	0.676	0.71	1	6	ISG-high	TRBC2
PGK1.2	0.00521691	-0.303999	0.432	0.53	1	6	ISG-high	PGK1
EIF4G2	0.00649305	-0.260876	0.516	0.591	1	6	ISG-high	EIF4G2
CD69.5	0.0077751	0.414446	0.751	0.723	1	6	ISG-high	CD69
GZMH	6.65e-148	1.86116	0.648	0.07	1.36e-143	7	CTL CD8	GZMH
GZMK.1	9.07e-117	2.00925	0.789	0.146	1.86e-112	7	CTL CD8	GZMK
CCL4.1	1.04e-103	2.39847	0.628	0.098	2.14e-99	7	CTL CD8	CCL4
GZMB	3.21e-102	2.1744	0.608	0.095	6.58e-98	7	CTL CD8	GZMB
NKG7.1	1.86e-74	1.41496	0.859	0.265	3.81e-70	7	CTL CD8	NKG7
GZMA.1	2.7e-69	1.32994	0.739	0.195	5.53e-65	7	CTL CD8	GZMA
CCL5.4	3.54e-68	1.42724	0.99	0.426	7.25e-64	7	CTL CD8	CCL5
HLA-DRB1.2	2.2e-60	1.76687	0.799	0.322	4.51e-56	7	CTL CD8	HLA-DRB1
METRNL.1	1.12e-53	1.59235	0.839	0.398	2.3e-49	7	CTL CD8	METRNL
CST7.6	6.94e-53	1.41203	0.93	0.514	1.42e-48	7	CTL CD8	CST7
HLA-DQB1	1.08e-47	1.41192	0.648	0.233	2.22e-43	7	CTL CD8	HLA-DQB1
LITAF.1	1.78e-45	1.36117	0.749	0.335	3.66e-41	7	CTL CD8	LITAF
CD8A.1	6.53e-42	1.20555	0.678	0.266	1.34e-37	7	CTL CD8	CD8A
TNFSF9	1.81e-41	1.20339	0.523	0.157	3.72e-37	7	CTL CD8	TNFSF9
RUNX3.4	6.95e-35	1.09928	0.889	0.611	1.42e-30	7	CTL CD8	RUNX3
DUSP2.5	5.09e-34	1.21321	0.894	0.651	1.04e-29	7	CTL CD8	DUSP2
CXCR4.4	5.51e-32	1.09296	0.95	0.705	1.13e-27	7	CTL CD8	CXCR4
AKNA	5.08e-31	1.07968	0.583	0.251	1.04e-26	7	CTL CD8	AKNA
GZMM.1	4.08e-28	0.879658	0.683	0.325	8.37e-24	7	CTL CD8	GZMM
PTMS	1.2e-27	0.895961	0.503	0.188	2.46e-23	7	CTL CD8	PTMS
TUBA4A.6	3.83e-25	1.03447	0.789	0.535	7.85e-21	7	CTL CD8	TUBA4A
CLEC2B.2	2.6e-23	0.971651	0.829	0.538	5.34e-19	7	CTL CD8	CLEC2B
GABARAPL1.2	4.88e-23	0.828492	0.678	0.371	1e-18	7	CTL CD8	GABARAPL1
ATP1B3.2	5.64e-22	1.15016	0.633	0.358	1.16e-17	7	CTL CD8	ATP1B3
TENT5C	6.35e-22	0.925971	0.588	0.306	1.3e-17	7	CTL CD8	TENT5C
NAMPT.6	2.59e-21	0.879534	0.769	0.497	5.3e-17	7	CTL CD8	NAMPT
NR4A3	2.29e-20	0.919355	0.518	0.243	4.7e-16	7	CTL CD8	NR4A3
SRGN.3	1.56e-19	0.541733	1	0.921	3.2e-15	7	CTL CD8	SRGN
CREM.5	1.57e-19	0.878715	0.894	0.68	3.23e-15	7	CTL CD8	CREM
VPS37B	2.01e-19	0.795955	0.558	0.285	4.13e-15	7	CTL CD8	VPS37B
HLA-B	4.66e-19	0.378742	1	0.997	9.56e-15	7	CTL CD8	HLA-B
LTB.5	6.1e-19	-1.28198	0.347	0.642	1.25e-14	7	CTL CD8	LTB
RNF19A.5	7.78e-19	0.741057	0.779	0.517	1.6e-14	7	CTL CD8	RNF19A
HLA-DPB1.1	1.07e-18	0.800896	0.548	0.276	2.19e-14	7	CTL CD8	HLA-DPB1
FYN.2	4.94e-18	0.661821	0.789	0.553	1.01e-13	7	CTL CD8	FYN
HLA-DPA1.1	2.74e-17	0.695676	0.533	0.272	5.62e-13	7	CTL CD8	HLA-DPA1
EIF4A3.1	3.82e-17	0.59494	0.673	0.392	7.82e-13	7	CTL CD8	EIF4A3
FOSL2.2	1.08e-16	0.651723	0.693	0.421	2.21e-12	7	CTL CD8	FOSL2
RPL8.2	2.22e-15	-0.403032	0.995	0.984	4.54e-11	7	CTL CD8	RPL8
FAM177A1.5	2.38e-15	0.827904	0.769	0.543	4.89e-11	7	CTL CD8	FAM177A1
CD74.5	4.2e-15	0.754683	0.734	0.503	8.6e-11	7	CTL CD8	CD74
TPT1.4	6.86e-15	-0.387224	0.99	0.994	1.41e-10	7	CTL CD8	TPT1
RPL32.2	9.86e-15	-0.312992	0.995	0.994	2.02e-10	7	CTL CD8	RPL32
RPL11.1	1.09e-14	-0.322049	0.995	0.993	2.23e-10	7	CTL CD8	RPL11
IL7R.5	1.5e-14	-0.853631	0.553	0.787	3.08e-10	7	CTL CD8	IL7R
PIK3R1.1	2.4e-14	0.931746	0.643	0.444	4.92e-10	7	CTL CD8	PIK3R1
YPEL5.4	2.92e-14	0.542437	0.854	0.628	5.99e-10	7	CTL CD8	YPEL5
ODC1	3.17e-14	0.686277	0.558	0.328	6.49e-10	7	CTL CD8	ODC1
NR4A2.6	6.16e-14	0.702262	0.734	0.488	1.26e-09	7	CTL CD8	NR4A2
SAMSN1.5	1.28e-13	0.596057	0.884	0.689	2.62e-09	7	CTL CD8	SAMSN1
GNG2.2	1.41e-13	0.734175	0.653	0.433	2.9e-09	7	CTL CD8	GNG2
RPL22.3	1.63e-13	-0.436915	0.935	0.956	3.34e-09	7	CTL CD8	RPL22
SLC38A1.1	2.14e-13	0.626639	0.668	0.459	4.38e-09	7	CTL CD8	SLC38A1
CEMIP2.2	2.4e-13	0.923513	0.653	0.441	4.92e-09	7	CTL CD8	CEMIP2
UBE2S.2	2.56e-13	0.707949	0.714	0.522	5.25e-09	7	CTL CD8	UBE2S
RPL13.2	2.92e-13	-0.305574	1	0.995	5.98e-09	7	CTL CD8	RPL13
RPL18A.1	3.76e-13	-0.319218	1	0.987	7.71e-09	7	CTL CD8	RPL18A
CALM2.3	3.91e-13	0.62152	0.874	0.736	8.01e-09	7	CTL CD8	CALM2
EIF1.3	1.18e-12	0.342579	1	0.984	2.42e-08	7	CTL CD8	EIF1
DUSP5	2.94e-12	0.680133	0.528	0.306	6.03e-08	7	CTL CD8	DUSP5
ID2.4	3.25e-12	0.501462	0.769	0.529	6.66e-08	7	CTL CD8	ID2
TNFRSF1B.6	3.82e-12	0.60664	0.719	0.503	7.83e-08	7	CTL CD8	TNFRSF1B
CD7.1	4.04e-12	0.677401	0.668	0.428	8.28e-08	7	CTL CD8	CD7
CALM1.1	1.08e-11	0.357655	0.975	0.945	2.22e-07	7	CTL CD8	CALM1
ANKRD12.5	1.22e-11	-0.779147	0.578	0.727	2.49e-07	7	CTL CD8	ANKRD12
RPS6.3	1.37e-11	-0.354543	1	0.983	2.8e-07	7	CTL CD8	RPS6
RPS18.2	1.89e-11	-0.279498	1	0.995	3.87e-07	7	CTL CD8	RPS18
SRSF2.2	2.2e-11	0.599007	0.769	0.632	4.51e-07	7	CTL CD8	SRSF2
UBE2A	2.48e-11	0.635356	0.558	0.357	5.07e-07	7	CTL CD8	UBE2A
RPS4X.3	3.56e-11	-0.327924	0.99	0.985	7.3e-07	7	CTL CD8	RPS4X
SYAP1.2	7.93e-11	0.434288	0.663	0.441	1.63e-06	7	CTL CD8	SYAP1
SYTL3	9.39e-11	0.638054	0.583	0.381	1.93e-06	7	CTL CD8	SYTL3
RPLP1.3	1.36e-10	-0.334773	0.99	0.992	2.79e-06	7	CTL CD8	RPLP1
AMD1.3	1.36e-10	0.541594	0.709	0.54	2.8e-06	7	CTL CD8	AMD1
REL.5	1.84e-10	0.538339	0.854	0.678	3.77e-06	7	CTL CD8	REL
PTPN22	2.73e-10	0.593786	0.513	0.318	5.6e-06	7	CTL CD8	PTPN22
LEPROTL1.4	3.06e-10	0.561082	0.779	0.63	6.27e-06	7	CTL CD8	LEPROTL1
JUND.4	3.71e-10	0.38529	0.995	0.969	7.61e-06	7	CTL CD8	JUND
HMGB2.2	4.92e-10	0.634063	0.658	0.506	1.01e-05	7	CTL CD8	HMGB2
RPL34.3	5.35e-10	-0.265645	0.995	0.991	1.1e-05	7	CTL CD8	RPL34
CTSW.1	6.87e-10	0.364488	0.663	0.43	1.41e-05	7	CTL CD8	CTSW
TOB1	1.11e-09	0.589573	0.513	0.325	2.28e-05	7	CTL CD8	TOB1
DUSP4.7	1.15e-09	0.523672	0.693	0.493	2.37e-05	7	CTL CD8	DUSP4
SDCBP.3	1.24e-09	0.588883	0.709	0.528	2.54e-05	7	CTL CD8	SDCBP
BTG1.4	1.55e-09	0.346996	0.985	0.962	3.17e-05	7	CTL CD8	BTG1
MCL1.5	2.07e-09	0.483551	0.834	0.691	4.25e-05	7	CTL CD8	MCL1
EEF1A1.6	2.66e-09	-0.281217	0.995	0.995	5.46e-05	7	CTL CD8	EEF1A1
RHOH.2	4.33e-09	0.613869	0.633	0.451	8.87e-05	7	CTL CD8	RHOH
RPL18.1	4.59e-09	-0.275498	0.975	0.985	9.41e-05	7	CTL CD8	RPL18
RAB8B.4	6.16e-09	0.486424	0.729	0.558	0.000126197	7	CTL CD8	RAB8B
CNOT6L.4	6.61e-09	0.496412	0.759	0.579	0.00013546	7	CTL CD8	CNOT6L
TGFB1.6	6.75e-09	0.503431	0.734	0.564	0.000138377	7	CTL CD8	TGFB1
ZFP36.5	8e-09	0.437025	0.93	0.794	0.000163995	7	CTL CD8	ZFP36
RPS13.3	8.74e-09	-0.300661	0.97	0.976	0.000179191	7	CTL CD8	RPS13
RPS9.1	9.86e-09	-0.275852	0.99	0.987	0.000202245	7	CTL CD8	RPS9
TXNIP.6	1.1e-08	-0.85834	0.372	0.575	0.000225803	7	CTL CD8	TXNIP
SUB1.2	1.29e-08	0.354713	0.915	0.816	0.000263825	7	CTL CD8	SUB1
ISCA1.1	1.29e-08	0.520773	0.538	0.374	0.000264341	7	CTL CD8	ISCA1
OAZ1.4	1.3e-08	0.405099	0.935	0.869	0.000266469	7	CTL CD8	OAZ1
RPSA.2	1.4e-08	-0.354272	0.955	0.953	0.000286492	7	CTL CD8	RPSA
PDE4B.2	1.43e-08	0.499093	0.598	0.415	0.000292468	7	CTL CD8	PDE4B
PTPRC.1	1.7e-08	0.346107	0.96	0.868	0.000348891	7	CTL CD8	PTPRC
ZFP36L2.5	1.75e-08	0.434387	0.915	0.798	0.000357803	7	CTL CD8	ZFP36L2
RPS12.3	1.76e-08	-0.251117	0.995	0.994	0.000361357	7	CTL CD8	RPS12
RPL21.3	3.08e-08	-0.27439	0.985	0.983	0.000631825	7	CTL CD8	RPL21
RPS3A.3	4.14e-08	-0.269354	0.985	0.982	0.00084859	7	CTL CD8	RPS3A
BRD2.2	4.43e-08	0.470971	0.658	0.494	0.000909037	7	CTL CD8	BRD2
SRSF7.4	5.64e-08	0.468085	0.94	0.871	0.00115555	7	CTL CD8	SRSF7
S100A10.5	6.99e-08	0.405493	0.955	0.916	0.00143316	7	CTL CD8	S100A10
IDI1.2	8.37e-08	0.544071	0.568	0.424	0.00171586	7	CTL CD8	IDI1
JOSD1.1	8.4e-08	0.521502	0.583	0.428	0.00172302	7	CTL CD8	JOSD1
KLF6.4	1.19e-07	-0.599269	0.769	0.838	0.00244231	7	CTL CD8	KLF6
SELENOK.5	1.43e-07	0.314153	0.879	0.711	0.00292669	7	CTL CD8	SELENOK
B4GALT1.1	2.29e-07	0.453529	0.513	0.353	0.00469419	7	CTL CD8	B4GALT1
TRAC.4	2.45e-07	-0.690069	0.573	0.68	0.00503249	7	CTL CD8	TRAC
NASP.1	2.63e-07	0.478735	0.548	0.399	0.00539196	7	CTL CD8	NASP
NFE2L2.3	2.72e-07	0.401928	0.648	0.479	0.00556938	7	CTL CD8	NFE2L2
CD81.1	3.07e-07	0.470793	0.623	0.484	0.00629326	7	CTL CD8	CD81
PIM3.4	5.52e-07	0.337465	0.714	0.536	0.0113196	7	CTL CD8	PIM3
RPLP2.3	6.23e-07	-0.280178	0.975	0.978	0.0127704	7	CTL CD8	RPLP2
JPT1.4	6.85e-07	0.440002	0.643	0.49	0.0140468	7	CTL CD8	JPT1
AKAP13.4	7.03e-07	0.473193	0.749	0.635	0.0144045	7	CTL CD8	AKAP13
ALOX5AP.2	7.75e-07	0.511948	0.648	0.514	0.0158895	7	CTL CD8	ALOX5AP
HCST.6	7.82e-07	0.312295	0.92	0.819	0.0160327	7	CTL CD8	HCST
ADGRE5.3	8.5e-07	0.433361	0.628	0.474	0.0174337	7	CTL CD8	ADGRE5
PNRC1.1	8.88e-07	0.340704	0.874	0.798	0.0182117	7	CTL CD8	PNRC1
ITM2A.2	1.04e-06	0.536243	0.643	0.495	0.0213129	7	CTL CD8	ITM2A
SFPQ.4	1.1e-06	0.451899	0.648	0.535	0.0225359	7	CTL CD8	SFPQ
ATP2B1.2	1.43e-06	0.351515	0.633	0.466	0.0293037	7	CTL CD8	ATP2B1
GAPDH.4	1.74e-06	0.26118	0.96	0.933	0.0357525	7	CTL CD8	GAPDH
ZNF331.5	1.93e-06	0.393767	0.678	0.519	0.0395385	7	CTL CD8	ZNF331
RBM39.3	2.47e-06	0.333352	0.93	0.805	0.0507131	7	CTL CD8	RBM39
RPL5.2	2.65e-06	-0.280612	0.965	0.963	0.054233	7	CTL CD8	RPL5
LDHB.3	3.5e-06	-0.489775	0.357	0.524	0.0717806	7	CTL CD8	LDHB
HIST1H4C.4	3.68e-06	0.521002	0.623	0.493	0.0755303	7	CTL CD8	HIST1H4C
PPP2R5C	3.7e-06	0.4031	0.683	0.565	0.075905	7	CTL CD8	PPP2R5C
RANBP2.2	4.92e-06	0.380582	0.508	0.362	0.100961	7	CTL CD8	RANBP2
MT-ND4L.3	5.44e-06	0.428836	0.759	0.649	0.111488	7	CTL CD8	MT-ND4L
EEF1B2.2	5.51e-06	-0.32432	0.899	0.921	0.112887	7	CTL CD8	EEF1B2
EMP3.2	6.27e-06	-0.40075	0.714	0.807	0.12855	7	CTL CD8	EMP3
TIPARP.4	6.45e-06	0.365208	0.638	0.472	0.132197	7	CTL CD8	TIPARP
JUN.5	6.67e-06	-1.24199	0.518	0.605	0.136765	7	CTL CD8	JUN
UBE2B.3	6.74e-06	0.26126	0.769	0.625	0.138147	7	CTL CD8	UBE2B
CD3D.5	6.91e-06	0.303361	0.854	0.72	0.141673	7	CTL CD8	CD3D
DYNLL1.3	7.58e-06	0.358043	0.829	0.728	0.155358	7	CTL CD8	DYNLL1
DNAJB6.4	7.73e-06	0.401998	0.719	0.606	0.158482	7	CTL CD8	DNAJB6
RPS2.3	7.85e-06	-0.302062	0.995	0.991	0.160934	7	CTL CD8	RPS2
RPLP0.4	8.49e-06	-0.324423	0.95	0.928	0.174083	7	CTL CD8	RPLP0
DBI.1	8.49e-06	0.380284	0.613	0.477	0.174123	7	CTL CD8	DBI
LMNA.6	1.09e-05	0.355904	0.935	0.799	0.223704	7	CTL CD8	LMNA
RACK1.2	1.15e-05	-0.278766	0.98	0.957	0.235082	7	CTL CD8	RACK1
RPL4.3	2.01e-05	-0.328631	0.829	0.852	0.411589	7	CTL CD8	RPL4
TERF2IP.1	2.12e-05	0.459693	0.538	0.435	0.434461	7	CTL CD8	TERF2IP
NDUFV2.5	2.4e-05	-0.441731	0.487	0.587	0.492977	7	CTL CD8	NDUFV2
NDUFS5.1	2.67e-05	0.327205	0.739	0.623	0.548071	7	CTL CD8	NDUFS5
SRSF5	2.84e-05	0.410294	0.749	0.667	0.582185	7	CTL CD8	SRSF5
FGFR1OP2.1	3.3e-05	0.363864	0.558	0.44	0.676259	7	CTL CD8	FGFR1OP2
RPL23.3	3.42e-05	-0.368112	0.774	0.861	0.701939	7	CTL CD8	RPL23
GSTK1.2	4.34e-05	-0.425861	0.397	0.526	0.888809	7	CTL CD8	GSTK1
RBM8A.2	4.5e-05	0.30894	0.734	0.635	0.923409	7	CTL CD8	RBM8A
LDHA.4	4.57e-05	0.364693	0.779	0.702	0.93614	7	CTL CD8	LDHA
HSPA1A.4	5.97e-05	-0.943032	0.543	0.651	1	7	CTL CD8	HSPA1A
STK17A.1	6.04e-05	0.267613	0.683	0.549	1	7	CTL CD8	STK17A
NCL.3	8.27e-05	0.290733	0.834	0.736	1	7	CTL CD8	NCL
TMSB10.5	9.19e-05	-0.311083	1	0.992	1	7	CTL CD8	TMSB10
ITGB1.3	0.000114506	-0.394523	0.492	0.603	1	7	CTL CD8	ITGB1
TNFAIP3.5	0.000130318	0.294257	0.814	0.675	1	7	CTL CD8	TNFAIP3
WIPF1	0.000146411	0.369003	0.593	0.476	1	7	CTL CD8	WIPF1
ARHGDIB.1	0.000184931	0.316965	0.945	0.87	1	7	CTL CD8	ARHGDIB
CLEC2D.3	0.000199532	0.410359	0.663	0.579	1	7	CTL CD8	CLEC2D
APRT.3	0.000200726	-0.306731	0.472	0.603	1	7	CTL CD8	APRT
MAP1LC3B.2	0.000201028	0.258251	0.744	0.63	1	7	CTL CD8	MAP1LC3B
BZW1.3	0.000204867	0.333357	0.663	0.539	1	7	CTL CD8	BZW1
NOP53.2	0.000271347	-0.289768	0.714	0.786	1	7	CTL CD8	NOP53
DUSP1.5	0.000276883	-0.820318	0.508	0.608	1	7	CTL CD8	DUSP1
SPOCK2.7	0.000356121	-0.393267	0.437	0.551	1	7	CTL CD8	SPOCK2
CCND2	0.000374199	0.335952	0.513	0.407	1	7	CTL CD8	CCND2
SRRM1	0.000432879	0.287409	0.714	0.624	1	7	CTL CD8	SRRM1
DDX24.2	0.000448317	0.276565	0.799	0.736	1	7	CTL CD8	DDX24
FLNA.5	0.000470628	0.311621	0.598	0.501	1	7	CTL CD8	FLNA
PCBP1	0.000530725	-0.332604	0.407	0.529	1	7	CTL CD8	PCBP1
RPS20.3	0.000567664	-0.353901	0.814	0.819	1	7	CTL CD8	RPS20
GLS.1	0.000583245	0.253615	0.613	0.506	1	7	CTL CD8	GLS
PEBP1.1	0.000644269	-0.322753	0.402	0.522	1	7	CTL CD8	PEBP1
SKP1.3	0.000789115	0.277288	0.829	0.782	1	7	CTL CD8	SKP1
RPL13A.4	0.000816235	-0.261842	0.935	0.938	1	7	CTL CD8	RPL13A
TUBB4B.3	0.000825557	0.393135	0.663	0.582	1	7	CTL CD8	TUBB4B
CDC42SE2.3	0.000903103	0.252495	0.739	0.643	1	7	CTL CD8	CDC42SE2
EIF1AX.3	0.00102368	0.326001	0.598	0.508	1	7	CTL CD8	EIF1AX
RPL7.3	0.00108862	-0.282234	0.819	0.841	1	7	CTL CD8	RPL7
WTAP	0.0012696	0.277504	0.543	0.441	1	7	CTL CD8	WTAP
RAC2.5	0.00127397	-0.28467	0.523	0.629	1	7	CTL CD8	RAC2
CAPZA1	0.00128809	0.279586	0.543	0.456	1	7	CTL CD8	CAPZA1
SNHG15.1	0.00129414	0.259296	0.573	0.459	1	7	CTL CD8	SNHG15
TOP1.1	0.00129751	0.289442	0.518	0.429	1	7	CTL CD8	TOP1
ARID4B.3	0.001468	0.296485	0.643	0.562	1	7	CTL CD8	ARID4B
PPP1R15A.3	0.0015861	-0.362954	0.744	0.789	1	7	CTL CD8	PPP1R15A
SUMO1	0.00162952	0.293086	0.553	0.458	1	7	CTL CD8	SUMO1
GPR183.6	0.00167877	0.448322	0.648	0.538	1	7	CTL CD8	GPR183
CLDND1.1	0.00172782	0.334325	0.573	0.477	1	7	CTL CD8	CLDND1
SRSF3.3	0.00177476	0.308782	0.819	0.738	1	7	CTL CD8	SRSF3
N4BP2L2.2	0.00180841	-0.399013	0.407	0.502	1	7	CTL CD8	N4BP2L2
EIF4G2.1	0.00189705	0.280935	0.663	0.582	1	7	CTL CD8	EIF4G2
EIF3E.1	0.001955	-0.284676	0.467	0.569	1	7	CTL CD8	EIF3E
FAM107B.4	0.00231123	-0.402113	0.698	0.745	1	7	CTL CD8	FAM107B
ACTB.5	0.00234649	-0.395542	0.955	0.956	1	7	CTL CD8	ACTB
ATP5F1D.3	0.00234856	-0.283345	0.508	0.579	1	7	CTL CD8	ATP5F1D
LSP1.1	0.00250789	0.263133	0.543	0.446	1	7	CTL CD8	LSP1
GUK1	0.0025986	0.255766	0.734	0.664	1	7	CTL CD8	GUK1
PLP2.2	0.00278708	-0.323126	0.528	0.615	1	7	CTL CD8	PLP2
TPM4	0.00285364	0.294744	0.548	0.46	1	7	CTL CD8	TPM4
CLIC1.2	0.0029138	-0.274852	0.799	0.826	1	7	CTL CD8	CLIC1
ISG20.5	0.00296105	0.267193	0.769	0.689	1	7	CTL CD8	ISG20
PAIP2.1	0.00297755	0.281113	0.548	0.478	1	7	CTL CD8	PAIP2
LY6E.6	0.00323847	-0.550609	0.457	0.525	1	7	CTL CD8	LY6E
H2AFV.4	0.0042704	0.265388	0.643	0.552	1	7	CTL CD8	H2AFV
ACTG1.2	0.0048572	-0.267846	0.945	0.928	1	7	CTL CD8	ACTG1
SEPT7.1	0.00485778	0.264164	0.678	0.629	1	7	CTL CD8	2021-09-07
PDCD4.2	0.00895375	0.380792	0.518	0.466	1	7	CTL CD8	PDCD4
POLR2L.1	0.00963964	0.254249	0.593	0.516	1	7	CTL CD8	POLR2L
HSPA1B.4	4.72e-56	1.50258	0.919	0.43	9.68e-52	8	Trm CD8-2	HSPA1B
SRGN.4	1.17e-55	-1.73923	0.742	0.936	2.41e-51	8	Trm CD8-2	SRGN
CREM.6	1.27e-48	-2.60904	0.177	0.721	2.61e-44	8	Trm CD8-2	CREM
EZR.6	2.78e-46	-2.28947	0.366	0.785	5.7e-42	8	Trm CD8-2	EZR
DNAJB1.6	8.42e-43	1.3547	0.925	0.636	1.73e-38	8	Trm CD8-2	DNAJB1
SQSTM1.5	1.21e-38	-2.07226	0.371	0.747	2.48e-34	8	Trm CD8-2	SQSTM1
LMNA.7	2.64e-37	-2.21069	0.565	0.82	5.42e-33	8	Trm CD8-2	LMNA
BTG1.5	6.66e-35	-1.41215	0.962	0.963	1.37e-30	8	Trm CD8-2	BTG1
CCL5.5	4.05e-34	1.19898	0.849	0.436	8.31e-30	8	Trm CD8-2	CCL5
TXNIP.7	5.47e-34	1.18654	0.876	0.546	1.12e-29	8	Trm CD8-2	TXNIP
FTH1.5	3.54e-33	-2.16165	0.962	0.972	7.25e-29	8	Trm CD8-2	FTH1
REL.6	4.15e-32	-1.90855	0.344	0.708	8.51e-28	8	Trm CD8-2	REL
JUN.6	8.05e-31	1.20892	0.876	0.585	1.65e-26	8	Trm CD8-2	JUN
HCST.7	6.34e-30	0.848705	0.957	0.817	1.3e-25	8	Trm CD8-2	HCST
FAM177A1.6	3.77e-29	-1.72342	0.151	0.579	7.73e-25	8	Trm CD8-2	FAM177A1
PIM3.5	1.04e-28	-1.60828	0.14	0.569	2.13e-24	8	Trm CD8-2	PIM3
PTMA.3	6e-28	-0.632082	1	0.994	1.23e-23	8	Trm CD8-2	PTMA
SAMSN1.6	8.96e-28	-1.42036	0.376	0.718	1.84e-23	8	Trm CD8-2	SAMSN1
TNFRSF1B.7	1.17e-27	-1.45437	0.113	0.538	2.39e-23	8	Trm CD8-2	TNFRSF1B
NAMPT.7	1.79e-27	-1.56807	0.113	0.535	3.68e-23	8	Trm CD8-2	NAMPT
SELENOK.6	3.2e-27	-1.33179	0.376	0.74	6.56e-23	8	Trm CD8-2	SELENOK
CNOT6L.5	7.35e-27	-1.4274	0.215	0.61	1.51e-22	8	Trm CD8-2	CNOT6L
JUND.5	8.32e-27	-0.961209	0.941	0.972	1.7e-22	8	Trm CD8-2	JUND
MYL12A.5	2.36e-26	0.765904	0.957	0.89	4.83e-22	8	Trm CD8-2	MYL12A
DUSP1.6	2.64e-26	1.43192	0.823	0.59	5.42e-22	8	Trm CD8-2	DUSP1
GPBP1.5	3.33e-26	-1.25574	0.323	0.684	6.83e-22	8	Trm CD8-2	GPBP1
CTSW.2	2.38e-25	0.914669	0.758	0.426	4.87e-21	8	Trm CD8-2	CTSW
ARID5B.4	3.19e-25	-1.51766	0.274	0.631	6.54e-21	8	Trm CD8-2	ARID5B
CD8B	5.62e-25	1.07741	0.522	0.216	1.15e-20	8	Trm CD8-2	CD8B
CD52.2	3.34e-24	0.773224	0.935	0.82	6.84e-20	8	Trm CD8-2	CD52
NFKB1.4	3.38e-24	-1.44473	0.134	0.51	6.93e-20	8	Trm CD8-2	NFKB1
DUSP4.8	3.8e-24	-1.77853	0.151	0.525	7.79e-20	8	Trm CD8-2	DUSP4
FOS.4	9.07e-24	1.3084	0.849	0.651	1.86e-19	8	Trm CD8-2	FOS
UBE2B.4	2.77e-23	-1.14367	0.274	0.654	5.68e-19	8	Trm CD8-2	UBE2B
ACTB.6	2.84e-23	0.665793	0.984	0.954	5.82e-19	8	Trm CD8-2	ACTB
JUNB.2	3.09e-23	1.2238	0.892	0.758	6.34e-19	8	Trm CD8-2	JUNB
TIPARP.5	8.87e-23	-1.37518	0.129	0.501	1.82e-18	8	Trm CD8-2	TIPARP
HSPB1.1	1.1e-22	1.20045	0.667	0.374	2.25e-18	8	Trm CD8-2	HSPB1
S100A4.7	1.86e-22	0.689547	0.995	0.929	3.81e-18	8	Trm CD8-2	S100A4
RUNX3.5	8.22e-22	-1.17982	0.312	0.644	1.69e-17	8	Trm CD8-2	RUNX3
MCL1.6	1.01e-21	-1.22496	0.43	0.714	2.08e-17	8	Trm CD8-2	MCL1
RGCC.5	6.51e-21	-1.37688	0.441	0.72	1.33e-16	8	Trm CD8-2	RGCC
SDCBP.4	1.14e-20	-1.17994	0.199	0.558	2.35e-16	8	Trm CD8-2	SDCBP
GPR183.7	1.34e-20	-1.3701	0.204	0.564	2.74e-16	8	Trm CD8-2	GPR183
RAC2.6	2.22e-20	0.75465	0.823	0.612	4.55e-16	8	Trm CD8-2	RAC2
SUB1.3	2.26e-20	-0.845891	0.629	0.832	4.62e-16	8	Trm CD8-2	SUB1
TNFAIP3.6	3.91e-20	-1.25486	0.36	0.701	8.01e-16	8	Trm CD8-2	TNFAIP3
HSPA1A.5	4.18e-20	0.78744	0.866	0.633	8.57e-16	8	Trm CD8-2	HSPA1A
CD8A.2	7.13e-20	0.675565	0.591	0.273	1.46e-15	8	Trm CD8-2	CD8A
FAM107B.5	7.63e-20	-1.23945	0.548	0.754	1.56e-15	8	Trm CD8-2	FAM107B
SARAF.5	1.25e-19	-0.91564	0.731	0.853	2.56e-15	8	Trm CD8-2	SARAF
EML4.5	3.23e-19	-1.03335	0.349	0.66	6.62e-15	8	Trm CD8-2	EML4
NR3C1.5	4.28e-19	-1.31375	0.312	0.616	8.78e-15	8	Trm CD8-2	NR3C1
NFE2L2.4	4.48e-19	-1.17914	0.177	0.506	9.18e-15	8	Trm CD8-2	NFE2L2
UBC.6	5.78e-19	-0.744538	0.968	0.984	1.19e-14	8	Trm CD8-2	UBC
DNAJB6.5	6.09e-19	-1.04131	0.29	0.63	1.25e-14	8	Trm CD8-2	DNAJB6
EIF1.4	6.14e-19	-0.566569	0.989	0.984	1.26e-14	8	Trm CD8-2	EIF1
IL32.4	1.12e-18	0.684254	0.968	0.884	2.31e-14	8	Trm CD8-2	IL32
PPP1CB.4	1.26e-18	-1.09521	0.285	0.603	2.57e-14	8	Trm CD8-2	PPP1CB
TBC1D10C	1.55e-18	0.77907	0.505	0.241	3.18e-14	8	Trm CD8-2	TBC1D10C
YPEL5.5	5.24e-18	-1.04707	0.36	0.656	1.07e-13	8	Trm CD8-2	YPEL5
GADD45B.6	5.39e-18	1.20988	0.715	0.479	1.11e-13	8	Trm CD8-2	GADD45B
FYN.3	9.09e-18	-0.98089	0.253	0.584	1.86e-13	8	Trm CD8-2	FYN
CD3G.4	1.66e-17	0.718662	0.763	0.502	3.4e-13	8	Trm CD8-2	CD3G
RAB8B.5	1.09e-16	-0.970117	0.269	0.585	2.24e-12	8	Trm CD8-2	RAB8B
MAP1LC3B.3	1.21e-16	-0.884349	0.349	0.653	2.47e-12	8	Trm CD8-2	MAP1LC3B
CLEC2D.4	1.54e-15	-1.03044	0.317	0.599	3.16e-11	8	Trm CD8-2	CLEC2D
RNF19A.6	3.06e-15	-1.09943	0.269	0.547	6.26e-11	8	Trm CD8-2	RNF19A
ARL4C.5	3.4e-15	-0.921493	0.651	0.804	6.97e-11	8	Trm CD8-2	ARL4C
IFITM1.6	3.82e-15	0.580214	0.78	0.535	7.82e-11	8	Trm CD8-2	IFITM1
NR4A1	4.07e-15	0.872816	0.511	0.265	8.34e-11	8	Trm CD8-2	NR4A1
IER2.4	4.16e-15	0.989403	0.742	0.526	8.53e-11	8	Trm CD8-2	IER2
ACTG1.3	1.37e-14	0.575214	0.973	0.926	2.8e-10	8	Trm CD8-2	ACTG1
ZNF331.6	1.68e-14	-1.02628	0.242	0.545	3.43e-10	8	Trm CD8-2	ZNF331
AKAP13.5	4e-14	-0.9239	0.419	0.654	8.2e-10	8	Trm CD8-2	AKAP13
TMSB10.6	4.14e-14	0.321868	0.995	0.992	8.49e-10	8	Trm CD8-2	TMSB10
KMT2E.3	4.69e-14	-0.760073	0.419	0.675	9.62e-10	8	Trm CD8-2	KMT2E
RGS2	9.8e-14	0.902289	0.565	0.339	2.01e-09	8	Trm CD8-2	RGS2
CD27.1	1.08e-13	0.590583	0.505	0.26	2.22e-09	8	Trm CD8-2	CD27
SLC3A2.5	1.21e-13	-0.75362	0.355	0.645	2.48e-09	8	Trm CD8-2	SLC3A2
RPL41.1	1.71e-13	0.295377	1	0.994	3.5e-09	8	Trm CD8-2	RPL41
UBE2D3.2	1.81e-13	-0.705403	0.452	0.7	3.71e-09	8	Trm CD8-2	UBE2D3
BIRC3.6	1.91e-13	-0.995579	0.366	0.64	3.92e-09	8	Trm CD8-2	BIRC3
NCL.4	2.06e-13	-0.764807	0.548	0.753	4.22e-09	8	Trm CD8-2	NCL
S100A6.4	3.32e-13	0.458187	0.984	0.928	6.82e-09	8	Trm CD8-2	S100A6
TRAC.5	3.43e-13	0.65825	0.828	0.666	7.04e-09	8	Trm CD8-2	TRAC
RORA.7	4.55e-13	-0.990108	0.296	0.558	9.33e-09	8	Trm CD8-2	RORA
CD44.4	4.62e-13	-0.660088	0.731	0.864	9.48e-09	8	Trm CD8-2	CD44
G3BP2.5	5.52e-13	-0.91628	0.36	0.596	1.13e-08	8	Trm CD8-2	G3BP2
BZW1.4	8.06e-13	-0.781998	0.29	0.56	1.65e-08	8	Trm CD8-2	BZW1
PABPC1.5	8.24e-13	-0.793878	0.71	0.812	1.69e-08	8	Trm CD8-2	PABPC1
CORO1A.6	9.38e-13	0.542927	0.801	0.651	1.92e-08	8	Trm CD8-2	CORO1A
ARID4B.4	1.16e-12	-0.780372	0.312	0.581	2.37e-08	8	Trm CD8-2	ARID4B
RPL30.2	1.18e-12	0.284232	1	0.988	2.41e-08	8	Trm CD8-2	RPL30
CLIC1.3	2.21e-12	0.512756	0.892	0.82	4.52e-08	8	Trm CD8-2	CLIC1
NSD3.2	2.65e-12	-0.767021	0.301	0.572	5.43e-08	8	Trm CD8-2	NSD3
LRRFIP1.6	4.64e-12	-0.76889	0.425	0.661	9.52e-08	8	Trm CD8-2	LRRFIP1
FNBP1.4	6.77e-12	-0.670331	0.333	0.577	1.39e-07	8	Trm CD8-2	FNBP1
YWHAZ.4	1.11e-11	-0.636212	0.613	0.779	2.28e-07	8	Trm CD8-2	YWHAZ
ANKRD12.6	1.2e-11	-0.907566	0.565	0.727	2.45e-07	8	Trm CD8-2	ANKRD12
STK17A.2	1.41e-11	-0.756118	0.306	0.57	2.89e-07	8	Trm CD8-2	STK17A
RBM39.4	2.01e-11	-0.624813	0.688	0.819	4.13e-07	8	Trm CD8-2	RBM39
CD74.6	3.19e-11	-0.992528	0.29	0.529	6.53e-07	8	Trm CD8-2	CD74
[truncated: 1,344 more rows]
